# Supplementary material for: Genes associated with cognitive ability and HAR show overlapping expression patterns in human cortical neuron types
Source: Nat Commun. 2023 Jul 13;14:4188. doi: 10.1038/s41467-023-39946-9 (PMC10345092; doi:10.1038/s41467-023-39946-9)
Supplement: Supplementary file 4 — Source Data [file 41467_2023_39946_MOESM4_ESM.xlsx]

## Sheet: Gene sets
Included gene sets	Gene set IQ			Gene set EA			Gene set HAR
Excluded genes:	All genes (1016)	Included (936)		All genes (1756)	Included (1642)		All genes (1711)	Included (1476)
Zero-expression or expression in less than 5% of cells in Patch-seq data	A1BG	'A1BG'		SEPT2	'AARS'		ACTR3B	'AADAT'
	AAR2	'AAR2'		SEPT3	'ABCA2'		ADAMTS18	'AATF'
	ABCB9	'ABCB9'		SEPT8	'ABCB9'		ADARB2	'ABCA12'
	ABT1	'ABT1'		42798	'ABCG4'		ADCY8	'ABCB5'
	ACO2	'ACO2'		42803	'ACACA'		ADCYAP1	'ABCC13'
	ACP2	'ACP2'		AARS	'ACD'		ADGRB3	'ABCC4'
	ACSL5	'ACSL5'		ABCA2	'ACTB'		ADGRL3	'ABLIM1'
	ADCY2	'ADCY2'		ABCB9	'ACTN1'		AFF2	'ABRA'
	ADGRB1	'ADGRB1'		ABCG4	'ACTR10'		AFF3	'ACKR3'
	ADTRP	'ADTRP'		ACACA	'ACTR1A'		AGAP1	'ACO1'
	AFF3	'AFF3'		ACCN1	'ACTR1B'		AGBL4	'ACOXL'
	AGAP1	'AGAP1'		ACCN3	'ACTR2'		AKAP6	'ACTR3B'
	AGBL2	'AGBL2'		ACD	'ACVR2A'		ALK	'ACVR1'
	AGBL5	'AGBL5'		ACTB	'ADAM11'		AMZ2	'ACVR2A'
	AKAP6	'AKAP6'		ACTN1	'ADARB1'		ANKS1B	'ADAMTS1'
	AKTIP	'AKTIP'		ACTR10	'ADCY2'		AP2B1	'ADAMTS17'
	ALAS1	'ALAS1'		ACTR1A	'ADCY8'		APP	'ADAMTS18'
	ALMS1	'ALMS1'		ACTR1B	'ADD1'		ARAP2	'ADAMTS2'
	ALOX5	'ALOX5'		ACTR2	'ADD3'		ARHGAP21	'ADAMTS20'
	AMBRA1	'AMBRA1'		ACVR2A	'ADNP2'		ARPP21	'ADAMTS9'
	AMIGO1	'AMIGO1'		ADAM11	'ADRBK1'		ASCL1	'ADAMTSL1'
	AMIGO3	'AMIGO3'		ADARB1	'AFF3'		ASIC2	'ADARB2'
	AMT	'AMT'		ADCY2	'AGAP1'		ASTN1	'ADCY8'
	ANAPC4	'ANAPC4'		ADCY8	'AGAP2'		ASTN2	'ADCY9'
	ANK2	'ANK2'		ADD1	'AGAP3'		ATG4C	'ADCYAP1'
	ANKHD1	'ANKHD1'		ADD3	'AGRN'		ATOH7	'ADGRB3'
	ANKHD1-EIF4EBP3	'ANKRD44'		ADNP2	'AGTPBP1'		ATP6V0A1	'ADGRF1'
	ANKRD44	'ANKRD54'		ADRBK1	'AHCYL1'		ATP6V1C1	'ADGRL2'
	ANKRD54	'ANKS1B'		AFF3	'AHSA1'		ATP9A	'ADGRL3'
	ANKS1B	'AP1G1'		AGAP1	'AHSA2'		ATRNL1	'ADGRL4'
	AP1G1	'AP3B2'		AGAP2	'AJAP1'		B3GAT2	'ADRA1A'
	AP3B2	'APBB3'		AGAP3	'AK5'		BARHL2	'ADRA1D'
	APBB3	'APEH'		AGRN	'AKAP10'		BRINP1	'ADRA2A'
	APEH	'APOBR'		AGTPBP1	'AKAP5'		BRINP2	'ADRB2'
	APOBR	'APOPT1'		AHCYL1	'AKAP6'		BRINP3	'ADTRP'
	APOPT1	'ARF3'		AHSA1	'AKAP9'		BTBD3	'AFF2'
	ARF3	'ARF5'		AHSA2	'AKIRIN2'		BTBD9	'AFF3'
	ARF5	'ARFGEF2'		AJAP1	'AKT3'		C11orf49	'AGAP1'
	ARFGEF2	'ARHGAP15'		AK5	'AKTIP'		C11orf87	'AGBL1'
	ARHGAP15	'ARHGAP27'		AKAP10	'ALCAM'		C12orf76	'AGBL4'
	ARHGAP27	'ARHGAP35'		AKAP5	'ALK'		C4orf33	'AGMO'
	ARHGAP35	'ARHGAP39'		AKAP6	'ALKBH5'		C5orf30	'AGXT2'
	ARHGAP39	'ARID1B'		AKAP9	'ALMS1'		CA10	'AIPL1'
	ARID1B	'ARIH2'		AKIRIN2	'ALMS1P'		CA8	'AK4'
	ARIH2	'ARL13B'		AKT3	'AMBRA1'		CACNA1E	'AK8'
	ARL13B	'ARL17A'		AKTIP	'AMD1'		CACNA2D3	'AKAP6'
	ARL17A	'ARL17B'		ALCAM	'AMIGO1'		CACNG2	'AKR1D1'
	ARL17B	'ARL6IP4'		ALK	'ANAPC4'		CACNG3	'ALCAM'
	ARL6IP4	'ARMC1'		ALKBH5	'ANK3'		CADM1	'ALDH1A2'
	ARMC1	'ARPP21'		ALMS1	'ANKFY1'		CADM2	'ALG10'
	ARPP21	'ARTN'		ALMS1P	'ANKIB1'		CAMK1G	'ALG1L'
	ARTN	'ASIC4'		AMBRA1	'ANKRD11'		CAMKMT	'ALK'
	ASIC4	'ATAD2B'		AMD1	'ANKRD12'		CAMTA1	'ALX4'
	ATAD2B	'ATF4'		AMIGO1	'ANKRD13A'		CASC10	'AMZ2'
	ATF4	'ATG13'		ANAPC4	'ANKRD13D'		CASC15	'ANAPC10'
	ATG13	'ATP2A1'		ANK3	'ANKRD36'		CBLN1	'ANGPT1'
	ATP2A1	'ATP5G1'		ANKFY1	'ANKRD45'		CBLN2	'ANKRD11'
	ATP5G1	'ATP6V0B'		ANKIB1	'ANKS1B'		CBLN4	'ANKRD29'
	ATP6V0B	'ATP8B2'		ANKRD11	'ANP32E'		CCDC85A	'ANKRD30A'
	ATP8B2	'ATRIP'		ANKRD12	'AP1B1'		CD47	'ANKRD30BL'
	ATRIP	'ATXN1L'		ANKRD13A	'AP1G1'		CDH10	'ANKRD30BP2'
	ATXN1L	'ATXN2L'		ANKRD13D	'AP2B1'		CDH12	'ANKRD55'
	ATXN2L	'ATXN7L2'		ANKRD36	'AP2S1'		CDH18	'ANKS1A'
	ATXN7L2	'AUTS2'		ANKRD45	'AP3B1'		CDH20	'ANKS1B'
	AUTS2	'AVIL'		ANKS1B	'AP3B2'		CDH22	'ANKS3'
	AVIL	'AVL9'		ANP32E	'AP4M1'		CDH4	'ANTXR2'
	AVL9	'B4GALT2'		AP1B1	'APBA1'		CDH7	'ANXA1'
	B4GALT2	'BAD'		AP1G1	'API5'		CDH8	'ANXA2'
	BAD	'BAG5'		AP2B1	'APPL2'		CDH9	'AOAH'
	BAG5	'BAHD1'		AP2S1	'ARC'		CDK14	'AP2B1'
	BAHD1	'BAIAP2'		AP3B1	'ARF3'		CDS2	'AP5Z1'
	BAI1	'BANK1'		AP3B2	'ARFGAP2'		CEP170	'APCDD1'
	BAIAP2	'BAP1'		AP4M1	'ARFGEF1'		CHL1	'APIP'
	BANK1	'BBC3'		APBA1	'ARFGEF2'		CNIH3	'APP'
	BAP1	'BCL11A'		API5	'ARHGAP1'		CNKSR2	'APTX'
	BBC3	'BLOC1S2'		APPL2	'ARHGAP12'		CNTN5	'ARAP2'
	BCL11A	'BMPR2'		ARC	'ARHGAP20'		CNTN6	'ARAP3'
	BLOC1S2	'BNIP3'		ARF3	'ARHGAP33'		CNTNAP2	'ARHGAP15'
	BMPR2	'BRWD1'		ARFGAP2	'ARHGAP35'		CNTNAP5	'ARHGAP20'
	BNIP3	'BSN'		ARFGEF1	'ARHGAP39'		COBL	'ARHGAP21'
	BRWD1	'BTAF1'		ARFGEF2	'ARHGEF12'		COL11A1	'ARHGAP26'
	BSN	'BTN2A1'		ARHGAP1	'ARHGEF17'		COLQ	'ARID1B'
	BTAF1	'BTN2A2'		ARHGAP12	'ARHGEF2'		COX6A1	'ARL13B'
	BTN1A1	'BTN3A1'		ARHGAP20	'ARHGEF25'		CPE	'ARL15'
	BTN2A1	'BTN3A2'		ARHGAP33	'ARHGEF26'		CPLX2	'ARL4A'
	BTN2A2	'BTN3A3'		ARHGAP35	'ARID1B'		CPNE7	'ARL6IP6'
	BTN3A1	'BTRC'		ARHGAP39	'ARID2'		CSMD1	'ARPP21'
	BTN3A2	'BZRAP1'		ARHGEF12	'ARID4A'		CSMD3	'ARRDC4'
	BTN3A3	'C10orf76'		ARHGEF17	'ARIH2'		CSRNP3	'ARSJ'
	BTRC	'C10orf95'		ARHGEF2	'ARL15'		CTNNA2	'ASAP3'
	BZRAP1	'C12orf65'		ARHGEF25	'ARL17A'		CTNNA3	'ASB18'
	C10orf76	'C15orf52'		ARHGEF26	'ARL2'		CXXC4	'ASB3'
	C10orf95	'C15orf57'		ARHGEF26-AS1	'ARL3'		DAB1	'ASCC3'
	C12orf65	'C1QTNF4'		ARID1B	'ARL9'		DACH2	'ASCL1'
	C12orf74	'C1orf43'		ARID2	'ARMC1'		DCLK2	'ASIC2'
	C15orf52	'C22orf23'		ARID4A	'ARNT'		DENND1A	'ASPG'
	C15orf57	'C3orf18'		ARIH2	'ARNTL'		DGKB	'ASTN1'
	C17orf47	'C3orf62'		ARL15	'ARPC5'		DGKG	'ASTN2'
	C1QTNF4	'C3orf84'		ARL17A	'ARPP21'		DISP3	'ASXL2'
	C1orf43	'C4orf45'		ARL2	'ARRDC3'		DLG2	'ASXL3'
	C22orf23	'C5orf30'		ARL3	'ASB3'		DLX2	'ATG4C'
	C2orf57	'C5orf64'		ARL9	'ASH1L'		DLX6-AS1	'ATG5'
	C3orf18	'C8orf82'		ARMC1	'ASNS'		DNER	'ATOH7'
	C3orf62	'CACNA1E'		ARNT	'ASTN2'		DNM3	'ATP10B'
	C3orf84	'CACNA1I'		ARNTL	'ATAD2B'		DOCK3	'ATP11B'
	C4orf45	'CACNA2D2'		ARPC5	'ATF1'		DOCK4	'ATP13A3'
	C5orf30	'CACNA2D3'		ARPP21	'ATF7IP'		DOK5	'ATP13A5'
	C5orf64	'CACNB3'		ARRDC3	'ATG13'		DPP10	'ATP1A1'
	C6orf100	'CADM2'		ASB3	'ATG2A'		DPP6	'ATP5G3'
	C8orf82	'CALN1'		ASH1L	'ATG7'		DPY19L2P4	'ATP6V0A1'
	CACNA1E	'CALU'		ASNS	'ATOH7'		DSCAML1	'ATP6V1C1'
	CACNA1I	'CAMKMT'		ASTN2	'ATP1B3'		DTNBP1	'ATP9A'
	CACNA2D2	'CAMKV'		ATAD2B	'ATP2A2'		DUSP26	'ATRNL1'
	CACNA2D3	'CAMTA1'		ATF1	'ATP2B2'		DYNC1I1	'ATXN7L1'
	CACNB3	'CCDC101'		ATF7IP	'ATP6V0A1'		EDIL3	'AUTS2'
	CADM2	'CCDC103'		ATG13	'ATP6V0D1'		EFR3B	'AXIN2'
	CALN1	'CCDC134'		ATG2A	'ATP6V1D'		EIF4E	'AZIN1'
	CALU	'CCDC149'		ATG7	'ATPIF1'		EIPR1	'B3GAT2'
	CAMKMT	'CCDC24'		ATOH7	'ATXN1'		ELAVL2	'BACH1'
	CAMKV	'CCDC36'		ATP1B3	'ATXN1L'		ELMO1	'BACH2'
	CAMTA1	'CCDC39'		ATP2A2	'ATXN2L'		ENOX1	'BARD1'
	CCDC101	'CCDC65'		ATP2B2	'ATXN7L1'		EPHA4	'BARX2'
	CCDC103	'CCDC71'		ATP6V0A1	'ATXN7L2'		EPHA5	'BBS9'
	CCDC134	'CCDC93'		ATP6V0D1	'ATXN7L3'		ERBB4	'BBX'
	CCDC149	'CCM2'		ATP6V1D	'ATXN7L3B'		ERC2	'BCAS3'
	CCDC24	'CD14'		ATPIF1	'AUTS2'		ERI3	'BCHE'
	CCDC36	'CD19'		ATXN1	'AVIL'		ERICH3	'BCL11B'
	CCDC39	'CDC14B'		ATXN1L	'AVL9'		ETV1	'BCL6'
	CCDC65	'CDC42'		ATXN2L	'B3GALT2'		FAM110B	'BCL9L'
	CCDC71	'CDC42EP1'		ATXN7L1	'B3GALTL'		FAM135B	'BCOR'
	CCDC93	'CDH4'		ATXN7L2	'B3GAT2'		FAM19A1	'BEND4'
	CCL3L1	'CDH7'		ATXN7L3	'B3GNT4'		FAM19A2	'BLNK'
	CCL3L3	'CDH8'		ATXN7L3B	'B4GALT2'		FAM19A4	'BMP2'
	CCL4L2	'CDH9'		AUTS2	'B9D1'		FAM49A	'BMPER'
	CCM2	'CDHR4'		AVIL	'BAG5'		FAT3	'BNC2'
	CD14	'CDK2AP1'		AVL9	'BAP1'		FAXC	'BNIP2'
	CD19	'CDK4'		B3GALT2	'BBS7'		FBXL17	'BPGM'
	CDC14B	'CDKAL1'		B3GALTL	'BBX'		FBXW11	'BPIFC'
	CDC42	'CELF1'		B3GAT2	'BCAN'		FBXW7	'BRINP1'
	CDC42EP1	'CELSR2'		B3GNT1	'BCL11A'		FGF13	'BRINP2'
	CDH4	'CELSR3'		B3GNT4	'BCL7A'		FGF14	'BRINP3'
	CDH7	'CENPM'		B4GALT2	'BCL7C'		FGF20	'BTBD3'
	CDH8	'CENPW'		B9D1	'BCL9'		FGFR2	'BTBD9'
	CDH9	'CEP250'		BAG5	'BDNF'		FJX1	'BTG1'
	CDHR4	'CEP57'		BAI1	'BEAN1'		FOLH1	'BTG4'
	CDK2AP1	'CGREF1'		BAI2	'BEGAIN'		FOXG1	'BTNL8'
	CDK4	'CHADL'		BAI3	'BEND7'		FSTL4	'BUB3'
	CDKAL1	'CHAF1A'		BAP1	'BICD1'		FSTL5	'BUD13'
	CELF1	'CHMP2A'		BBS7	'BLMH'		FUT8	'C10orf76'
	CELSR2	'CHP1'		BBX	'BLOC1S2'		GABRA2	'C11orf49'
	CELSR3	'CHST10'		BCAN	'BMPR1B'		GABRG2	'C11orf53'
	CENPM	'CHUK'		BCL11A	'BMPR2'		GAD1	'C11orf74'
	CENPW	'CKB'		BCL7A	'BNIP3L'		GALNT13	'C11orf87'
	CEP250	'CLN3'		BCL7C	'BRD3'		GALNTL6	'C12orf42'
	CEP57	'CLSTN2'		BCL9	'BRD8'		GATB	'C12orf56'
	CGREF1	'CNBD2'		BDNF	'BRE'		GBX2	'C12orf76'
	CHADL	'CNOT4'		BEAN1	'BRIP1'		GLUD2	'C14orf28'
	CHAF1A	'COG5'		BEGAIN	'BSN'		GNAQ	'C15orf41'
	CHMP2A	'COL11A1'		BEND7	'BTBD2'		GPC5	'C16orf62'
	CHP1	'COL16A1'		BICD1	'BTBD3'		GPD2	'C1D'
	CHST10	'COL7A1'		BLMH	'BTBD7'		GPR101	'C1QTNF9'
	CHUK	'COPS7B'		BLOC1S2	'BTRC'		GPR139	'C1orf35'
	CKB	'CPD'		BMPR1B	'C10orf76'		GPR26	'C1orf87'
	CLN3	'CPE'		BMPR2	'C11orf30'		GPR45	'C1orf94'
	CLSTN2	'CPEB1'		BNIP3L	'C11orf49'		GRIA3	'C22orf34'
	CNBD2	'CPNE1'		BRD3	'C11orf68'		GRID1	'C3orf58'
	CNOT4	'CPSF1'		BRD8	'C11orf80'		GRID2	'C3orf67'
	COG5	'CR1L'		BRE	'C11orf87'		GRIK1	'C4orf19'
	COL11A1	'CRAT'		BRIP1	'C12orf43'		GRIK2	'C4orf22'
	COL16A1	'CREB3L4'		BSN	'C12orf76'		GRIK3	'C4orf33'
	COL7A1	'CRHR1'		BTBD2	'C14orf28'		GRIK4	'C5orf30'
	COPS7B	'CRTC2'		BTBD3	'C15orf59'		GRIN2A	'C6orf118'
	CPD	'CSDC2'		BTBD7	'C16orf45'		GRIN2B	'CA10'
	CPE	'CSE1L'		BTRC	'C16orf72'		GRIN3A	'CA8'
	CPEB1	'CSRNP3'		C10orf76	'C18orf42'		GRM7	'CAAP1'
	CPNE1	'CTDSP2'		C11orf30	'C1QL1'		GRM8	'CACHD1'
	CPSF1	'CTNNA2'		C11orf49	'C1QTNF4'		GTDC1	'CACNA1E'
	CR1L	'CTNNB1'		C11orf68	'C1orf61'		HACE1	'CACNA2D3'
	CRAT	'CTPS1'		C11orf80	'C2CD2L'		HAR1A	'CACNG2'
	CREB3L4	'CTRL'		C11orf87	'C3orf70'		HHIP	'CACNG3'
	CRHR1	'CUEDC2'		C11orf9	'C5orf30'		HIST3H2A	'CADM1'
	CRTC2	'CUL9'		C12orf34	'C5orf34'		HIVEP2	'CADM2'
	CSDC2	'CWF19L1'		C12orf43	'C7orf26'		HMGCLL1	'CADPS2'
	CSE1L	'CYB561D1'		C12orf68	'C7orf43'		HNRNPKP3	'CALD1'
	CSRNP3	'CYHR1'		C12orf76	'C7orf61'		HS3ST4	'CAMK1G'
	CTDSP2	'CYP27B1'		C14orf23	'C8orf34'		HS3ST5	'CAMK2D'
	CTNNA2	'CYP2D6'		C14orf28	'CA10'		HS6ST1	'CAMKMT'
	CTNNB1	'CYSTM1'		C14orf43	'CABP1'		HS6ST2	'CAMTA1'
	CTPS1	'DAG1'		C15orf59	'CABP4'		HS6ST3	'CAND1'
	CTRL	'DALRD3'		C16orf3	'CABP7'		HSPA13	'CAPRIN1'
	CUEDC2	'DBN1'		C16orf45	'CACNA1C'		HTR1E	'CAPZB'
	CUL9	'DCAF16'		C16orf7	'CACNA1D'		HTR2A	'CASC10'
	CWF19L1	'DCAF4'		C16orf72	'CACNA1E'		IGSF11	'CASC15'
	CYB561D1	'DCC'		C17orf39	'CACNA1H'		IL1RAPL1	'CASK'
	CYHR1	'DDB2'		C17orf69	'CACNA2D2'		IMPG1	'CASQ2'
	CYP27B1	'DDN'		C18orf42	'CACNA2D3'		IQCJ-SCHIP1	'CASZ1'
	CYP2D6	'DDX27'		C18orf45	'CACNB1'		IQSEC1	'CBLN1'
	CYSTM1	'DDX28'		C19orf55	'CACNB3'		KCNA4	'CBLN2'
	DAG1	'DDX56'		C1orf114	'CACNB4'		KCNB2	'CBLN4'
	DALRD3	'DENND4A'		C1orf183	'CACNG3'		KCND2	'CCDC144NL'
	DBN1	'DENND4B'		C1orf222	'CACNG7'		KCNH8	'CCDC158'
	DCAF16	'DEPDC1B'		C1orf51	'CACYBP'		KCNIP1	'CCDC171'
	DCAF4	'DERA'		C1orf61	'CADM1'		KCNJ3	'CCDC178'
	DCC	'DESI1'		C1QL1	'CADM2'		KCNJ6	'CCDC68'
	DDB2	'DGKQ'		C1QTNF4	'CADM3'		KCNMB2	'CCDC85A'
	DDN	'DGKZ'		C20orf111	'CADPS'		KCTD16	'CCDC93'
	DDX27	'DHFRL1'		C20orf112	'CADPS2'		KCTD8	'CCNC'
	DDX28	'DHRS11'		C20orf26	'CALB1'		KHDRBS2	'CCNG1'
	DDX56	'DHX38'		C22orf32	'CALB2'		KIF26B	'CCNH'
	DENND4A	'DISP2'		C2CD2L	'CALN1'		KIRREL3	'CCSER1'
	DENND4B	'DLGAP1'		C2orf55	'CAMK1D'		KLHL1	'CCSER2'
	DEPDC1B	'DLL4'		C3orf70	'CAMK2A'		LHFPL1	'CCT6B'
	DERA	'DMXL2'		C4orf44	'CAMK2G'		LHFPL3	'CCT8'
	DESI1	'DNAH1'		C5orf13	'CAMK2N1'		LHX2	'CD180'
	DGKQ	'DNAH10'		C5orf30	'CAMK2N2'		LHX5	'CD47'
	DGKZ	'DND1'		C5orf34	'CAMKMT'		LINC00320	'CD69'
	DHFRL1	'DNM3'		C6orf168	'CAMKV'		LINC00461	'CD82'
	DHRS11	'DOCK2'		C7orf26	'CAMTA1'		LMO3	'CDC27'
	DHX38	'DOCK3'		C7orf43	'CAND1'		LRFN5	'CDC73'
	DISP2	'DOLPP1'		C7orf51	'CAPZA2'		LRP1B	'CDCA7'
	DLGAP1	'DPEP2'		C7orf61	'CASC3'		LRP4	'CDH10'
	DLL4	'DPH2'		C8orf34	'CBL'		LRRC3B	'CDH11'
	DMXL2	'DPP4'		C9orf125	'CBX5'		LRRC4C	'CDH12'
	DNAH1	'DPP8'		C9orf140	'CBX6'		LRRC7	'CDH13'
	DNAH10	'DPYD'		C9orf4	'CC2D2A'		LRRN1	'CDH18'
	DNAJB7	'DPYSL4'		C9orf5	'CCDC117'		LRRN2	'CDH19'
	DND1	'DTNBP1'		CA10	'CCDC12'		LRRN3	'CDH2'
	DNM3	'DUS2'		CABP1	'CCDC14'		LRRTM4	'CDH20'
	DOCK2	'DUSP11'		CABP2	'CCDC43'		LSAMP	'CDH22'
	DOCK3	'DVL3'		CABP4	'CCDC47'		LY86-AS1	'CDH23'
	DOLPP1	'DYSF'		CABP7	'CCDC85A'		MACROD2	'CDH3'
	DPEP2	'DZIP3'		CACNA1C	'CCDC85B'		MAGED4B	'CDH4'
	DPEP3	'EDEM2'		CACNA1D	'CCDC88A'		MBNL2	'CDH5'
	DPH2	'EEA1'		CACNA1E	'CCDC92'		MC4R	'CDH6'
	DPP4	'EFCAB5'		CACNA1H	'CCT7'		MCTP1	'CDH7'
	DPP8	'EFNA5'		CACNA2D2	'CDC42SE1'		MDGA1	'CDH8'
	DPYD	'EFTUD1'		CACNA2D3	'CDC6'		MDGA2	'CDH9'
	DPYSL4	'EFTUD2'		CACNB1	'CDC73'		MEGF10	'CDK14'
	DTNBP1	'EGR4'		CACNB3	'CDCA5'		MEGF11	'CDKAL1'
	DUS2	'EHBP1'		CACNB4	'CDCA7'		MEGF9	'CDKL5'
	DUSP11	'EIF3C'		CACNG3	'CDH10'		MGAT4C	'CDS2'
	DVL3	'EIF3CL'		CACNG7	'CDH12'		MGAT5B	'CELF2'
	DYSF	'EIF4EBP3'		CACYBP	'CDH20'		MIAT	'CENPC'
	DZIP3	'EIF5'		CADM1	'CDH4'		MID1IP1	'CENPW'
	EDEM2	'ELAVL2'		CADM2	'CDH6'		MMP16	'CEP162'
	EEA1	'ELOVL3'		CADM3	'CDH7'		MSI2	'CEP170'
	EFCAB5	'EP300'		CADPS	'CDH8'		MVB12B	'CEP170P1'
	EFNA5	'EPB41'		CADPS2	'CDH9'		MYCN	'CEP44'
	EFTUD1	'EPB41L1'		CALB1	'CDK12'		MYT1L	'CEP95'
	EFTUD2	'EPHA3'		CALB2	'CDK13'		MZT1	'CETN3'
	EGR4	'EPHA5'		CALN1	'CDK19'		NCAM1	'CFAP58'
	EHBP1	'ERAP2'		CAMK1D	'CDK4'		NCAM2	'CHD6'
	EIF3C	'ERBB3'		CAMK2A	'CDK5'		NDST3	'CHL1'
	EIF3CL	'ERGIC3'		CAMK2G	'CDKAL1'		NDUFA4	'CHMP2B'
	EIF4EBP3	'ERI3'		CAMK2N1	'CELF1'		NEGR1	'CHODL'
	EIF5	'ERICH2'		CAMK2N2	'CELF2'		NELL2	'CHRDL1'
	ELAVL2	'ERLIN1'		CAMKMT	'CELF3'		NEUROD1	'CHRM2'
	ELOVL3	'ESRRG'		CAMKV	'CELF4'		NFASC	'CHRNB4'
	EP300	'EXD2'		CAMTA1	'CELF5'		NHLH2	'CHST9'
	EPB41	'EXOC4'		CAND1	'CELSR3'		NKAIN2	'CLCN2'
	EPB41L1	'EXT1'		CAPZA2	'CENPM'		NKAIN3	'CLDN12'
	EPHA3	'F2'		CASC3	'CENPT'		NLGN1	'CLDN18'
	EPHA5	'FAM120A'		CBL	'CENPV'		NOVA1	'CLEC14A'
	ERAP2	'FAM153A'		CBX5	'CEP120'		NOX3	'CLINT1'
	ERBB3	'FAM160A1'		CBX6	'CEP250'		NPAS3	'CLLU1OS'
	ERGIC3	'FAM180B'		CBX8	'CERS6'		NPSR1	'CLMN'
	ERI3	'FAM193A'		CC2D2A	'CFL1'		NPY	'CLNK'
	ERICH2	'FAM193B'		CCDC117	'CGGBP1'		NRG3	'CLSTN2'
	ERLIN1	'FAM212A'		CCDC12	'CHAF1A'		NRXN1	'CLUHP3'
	ESRP2	'FAM228A'		CCDC14	'CHD2'		NRXN3	'CLYBL'
	ESRRG	'FAM228B'		CCDC165	'CHD3'		NXPH1	'CMC1'
	EXD2	'FAM71F2'		CCDC43	'CHD8'		NYAP2	'CNIH3'
	EXOC4	'FAM73B'		CCDC47	'CHL1'		OGFRL1	'CNKSR2'
	EXT1	'FAM76B'		CCDC85A	'CHML'		OLA1	'CNKSR3'
	F2	'FBXL15'		CCDC85B	'CHN1'		OLFM3	'CNOT4'
	FAM109B	'FBXL17'		CCDC88A	'CHORDC1'		ONECUT2	'CNTLN'
	FAM120A	'FBXL4'		CCDC92	'CHRM1'		OPCML	'CNTN3'
	FAM153A	'FBXL6'		CCT7	'CHRM3'		OPHN1	'CNTN4'
	FAM154B	'FBXO31'		CDC20	'CHRM4'		OR2H2	'CNTN5'
	FAM160A1	'FBXO41'		CDC42SE1	'CHST10'		PAPSS1	'CNTN6'
	FAM180B	'FILIP1'		CDC6	'CHTF8'		PARK7	'CNTNAP2'
	FAM193A	'FKBP11'		CDC73	'CIT'		PAX6	'CNTNAP5'
	FAM193B	'FKBP1B'		CDCA5	'CKAP5'		PCDH10	'COBL'
	FAM212A	'FLOT2'		CDCA7	'CLCN3'		PCDH17	'COG6'
	FAM228A	'FLRT1'		CDH10	'CLDN20'		PCDH20	'COL11A1'
	FAM228B	'FNBP4'		CDH12	'CLIC1P1'		PCDH8	'COL15A1'
	FAM71F2	'FOXO3'		CDH15	'CLINT1'		PCDH9	'COL23A1'
	FAM73B	'FOXO6'		CDH20	'CLIP1'		PHAX	'COL25A1'
	FAM76B	'FOXP1'		CDH4	'CLK2'		PIRT	'COL4A6'
	FBXL15	'FSCN3'		CDH6	'CLK4'		PITPNC1	'COLQ'
	FBXL17	'GABBR1'		CDH7	'CLSTN2'		PKIA	'COPS8'
	FBXL4	'GABRG3'		CDH8	'CLVS2'		PKNOX2	'COX6A1'
	FBXL6	'GAD1'		CDH9	'CMTM4'		PLCB1	'COX7B2'
	FBXO31	'GAK'		CDK12	'CNIH2'		PLCL1	'COX7C'
	FBXO41	'GALNT3'		CDK13	'CNIH3'		PLD5	'CP'
	FGF8	'GALR3'		CDK19	'CNNM2'		PLEKHA6	'CPE'
	FILIP1	'GATAD2B'		CDK4	'CNOT4'		PLPP4	'CPLX2'
	FKBP11	'GATB'		CDK5	'CNTFR'		PLXNA4	'CPM'
	FKBP1B	'GBF1'		CDKAL1	'CNTN3'		POU3F2	'CPNE7'
	FLOT2	'GCAT'		CELF1	'CNTN4'		POU3F3	'CPO'
	FLRT1	'GCC1'		CELF2	'CNTN5'		POU3F4	'CPS1'
	FNBP4	'GCDH'		CELF3	'CNTNAP4'		POU6F2	'CPSF2'
	FOXH1	'GCHFR'		CELF4	'CNTNAP5'		PPM1B	'CRBN'
	FOXO3	'GFAP'		CELF5	'COL23A1'		PPP2CB	'CREB1'
	FOXO6	'GFOD2'		CELSR3	'COL4A3BP'		PPP2R2B	'CREB5'
	FOXP1	'GGA1'		CENPM	'COPZ1'		PPP3CA	'CREBL2'
	FSCN3	'GGNBP2'		CENPT	'CORO1C'		PPP3CB	'CRIM1'
	FZD2	'GIN1'		CENPV	'COX8A'		PRKCA	'CRIPAK'
	GABBR1	'GJC1'		CEP120	'CPEB2'		PRKN	'CRYZ'
	GABRG3	'GLCCI1'		CEP250	'CPLX1'		PRMT8	'CSMD1'
	GAD1	'GLDN'		CERS6	'CPNE1'		PRNP	'CSMD3'
	GAK	'GLIS3'		CFL1	'CPNE2'		PRTFDC1	'CSNK1G3'
	GALNT3	'GLRX2'		CGGBP1	'CPNE3'		PSAT1	'CSPP1'
	GALR3	'GLT8D1'		CHAF1A	'CPNE4'		PSD3	'CSRNP3'
	GAPT	'GLYCTK'		CHD2	'CPNE5'		PTCHD1	'CSRP2'
	GATAD2B	'GMPPB'		CHD3	'CPNE7'		PTER	'CSTF2'
	GATB	'GNAI2'		CHD8	'CRAMP1L'		PTPRD	'CTBP2'
	GBF1	'GNB5'		CHL1	'CRB1'		PTPRT	'CTNNA2'
	GCAT	'GNL3'		CHL1-AS2	'CRB2'		QDPR	'CTNNA3'
	GCC1	'GOLGA6L10'		CHML	'CRHR1'		QKI	'CTNNBL1'
	GCDH	'GOLGA6L9'		CHN1	'CRK'		RABEP1	'CTPS2'
	GCHFR	'GOSR1'		CHORDC1	'CRMP1'		RALYL	'CTSO'
	GFAP	'GPD2'		CHRM1	'CRTAC1'		RAPGEF5	'CWC22'
	GFOD2	'GPR137'		CHRM3	'CRTC2'		RBFOX1	'CXCR4'
	GGA1	'GPR26'		CHRM4	'CRYZL1'		RBSN	'CXXC4'
	GGNBP2	'GPT'		CHST10	'CSDC2'		RGS9	'CXorf21'
	GIN1	'GPX1'		CHTF8	'CSDE1'		RIMS1	'CYBRD1'
	GJC1	'GRIA4'		CIT	'CSE1L'		RIMS4	'CYLD'
	GLCCI1	'GRID2'		CKAP5	'CSMD1'		RNF144A	'CYP26B1'
	GLDN	'GRIN2A'		CLCN3	'CSMD2'		RNF220	'CYP7B1'
	GLIS3	'GRIN3A'		CLDN20	'CSNK1G1'		ROBO2	'DAB1'
	GLRX2	'GRK6'		CLIC1P1	'CSNK1G2'		RORB	'DAB2'
	GLT8D1	'GRM3'		CLINT1	'CSNK1G3'		RSPO4	'DACH1'
	GLYCTK	'GRM8'		CLIP1	'CSPG5'		SALL3	'DACH2'
	GMPPB	'GSTM3'		CLK2	'CSRNP3'		SCAI	'DAD1'
	GNAI2	'GSTM4'		CLK4	'CSTF2T'		SCAPER	'DCAF4'
	GNAT1	'GYLTL1B'		CLSTN2	'CTBP2'		SCRG1	'DCBLD2'
	GNB5	'H1F0'		CLVS2	'CTCF'		SCRT2	'DCC'
	GNL3	'H2AFV'		CMTM4	'CTDP1'		SEMA6D	'DCDC5'
	GOLGA6L10	'HABP4'		CNIH2	'CTDSP2'		SESN3	'DCLK2'
	GOLGA6L19	'HARS'		CNIH3	'CTIF'		SGCZ	'DCN'
	GOLGA6L9	'HARS2'		CNNM2	'CTNNA2'		SH3GL2	'DCSTAMP'
	GOSR1	'HAX1'		CNOT4	'CTNND2'		SLC17A6	'DCTD'
	GPD2	'HBEGF'		CNTFR	'CTTNBP2'		SLC1A2	'DDHD1'
	GPR137	'HCRTR1'		CNTN3	'CTXN3'		SLC24A2	'DDX18'
	GPR26	'HDGFRP2'		CNTN4	'CUL3'		SLC24A4	'DEC1'
	GPT	'HHLA2'		CNTN5	'CUL4A'		SLC35F3	'DEDD2'
	GPX1	'HIST1H2BD'		CNTNAP4	'CUX1'		SLC35G2	'DENND1A'
	GPX6	'HIST1H2BK'		CNTNAP5	'CXXC4'		SLC39A10	'DEPDC1'
	GRIA4	'HIST1H2BN'		COBRA1	'DAB1'		SLC6A15	'DERA'
	GRID2	'HIST1H4H'		COL23A1	'DAB2IP'		SLF1	'DGKB'
	GRIN2A	'HIST1H4I'		COL4A3BP	'DAGLA'		SLITRK1	'DGKG'
	GRIN3A	'HIST1H4J'		COPZ1	'DBF4B'		SLITRK2	'DHRS4L1'
	GRK6	'HIST1H4K'		CORO1C	'DBN1'		SMOC1	'DHX35'
	GRM3	'HMGN1'		COX8A	'DBNDD1'		SNTG1	'DIAPH3'
	GRM8	'HMGN4'		CPEB2	'DCAF7'		SOBP	'DKK2'
	GSTM3	'HOOK2'		CPLX1	'DCC'		SORCS3	'DLC1'
	GSTM4	'HPR'		CPNE1	'DCLK1'		SOX1	'DLG2'
	GYLTL1B	'HPS6'		CPNE2	'DCLK3'		SOX2-OT	'DLGAP2'
	H1F0	'HSD11B2'		CPNE3	'DCP2'		SPOCK3	'DMD'
	H2AFV	'HSF5'		CPNE4	'DCTN3'		SPRY3	'DMRT2'
	HABP4	'HYAL1'		CPNE5	'DDN'		SRRM4	'DMRT3'
	HARS	'HYAL3'		CPNE7	'DDX19A'		SST	'DNAH11'
	HARS2	'IER5L'		CRAMP1L	'DDX23'		SSTR1	'DNAH5'
	HAX1	'IFRD2'		CRB1	'DDX27'		SSTR2	'DNAJC3'
	HBEGF	'IGDCC4'		CRB2	'DDX42'		ST8SIA2	'DNER'
	HCRTR1	'IGF2BP1'		CRHR1	'DENND1A'		ST8SIA3	'DNM3'
	HDGFRP2	'IGIP'		CRK	'DENND1B'		ST8SIA6	'DNPEP'
	HHLA2	'IGSF9B'		CRMP1	'DENND5B'		STMN4	'DOCK10'
	HIST1H2AG	'IK'		CRTAC1	'DENR'		STXBP6	'DOCK2'
	HIST1H2AH	'IKZF2'		CRTC2	'DEPDC1B'		SV2B	'DOCK3'
	HIST1H2BD	'IL12RB1'		CRYZL1	'DEPDC5'		SYT1	'DOCK4'
	HIST1H2BJ	'IL20RB'		CSDC2	'DGCR8'		SYT2	'DOK5'
	HIST1H2BK	'IL27'		CSDE1	'DGKB'		SYT4	'DPH5'
	HIST1H2BN	'IMMP2L'		CSE1L	'DGKG'		SYT9	'DPH6'
	HIST1H3J	'IMPDH2'		CSMD1	'DGKI'		TBKBP1	'DPP10'
	HIST1H4H	'INO80'		CSMD2	'DGKZ'		TBR1	'DPP6'
	HIST1H4I	'INTS3'		CSNK1G1	'DHX15'		TIAM1	'DPY19L2P4'
	HIST1H4J	'IP6K1'		CSNK1G2	'DHX30'		TLL2	'DPYD'
	HIST1H4K	'IP6K2'		CSNK1G3	'DHX38'		TMEFF2	'DROSHA'
	HMGN1	'IPO13'		CSPG5	'DIAPH1'		TMEM132D	'DSC3'
	HMGN4	'IPO9'		CSRNP3	'DIP2B'		TMEM132E	'DSCAML1'
	HOOK2	'IST1'		CSTF2T	'DLEU2'		TMEM178A	'DTL'
	HP	'ITIH1'		CTBP2	'DLG1'		TNIK	'DTNBP1'
	HPR	'ITIH3'		CTCF	'DLG2'		TNR	'DTWD2'
	HPS6	'ITIH4'		CTDP1	'DMXL2'		TRPM3	'DUSP16'
	HSD11B2	'IVD'		CTDSP2	'DNAJA1'		TSPAN5	'DUSP26'
	HSF5	'JAKMIP3'		CTIF	'DNAJB12'		UBE2MP1	'DUSP6'
	HYAL1	'JMJD1C'		CTNNA2	'DNAJC13'		UGT8	'DYNC1I1'
	HYAL3	'JTB'		CTNND2	'DNAJC17'		UNC5D	'DYNC1I2'
	HYI	'KALRN'		CTTNBP2	'DNAL1'		UNCX	'DYNLRB2'
	IER5L	'KANSL1'		CTXN3	'DNER'		USP46	'DYRK2'
	IFRD2	'KBTBD4'		CUL3	'DNM1'		VAT1L	'DYSF'
	IGDCC4	'KCNB1'		CUL4A	'DNM3'		VPS41	'E2F7'
	IGF2BP1	'KCNH5'		CUX1	'DNMT3A'		VPS53	'EBF1'
	IGIP	'KCNIP2'		CXXC4	'DOCK3'		VWC2	'EBF3'
	IGSF9B	'KCNJ3'		DAB1	'DOCK4'		VWC2L	'EDA'
	IK	'KDM4A'		DAB2IP	'DOK5'		WDR7	'EDIL3'
	IKZF2	'KDM4C'		DAGLA	'DPF1'		WNK1	'EDNRA'
	IL12RB1	'KHK'		DBC1	'DPF2'		WSCD1	'EEF2KMT'
	IL20RB	'KIAA1324'		DBF4B	'DPF3'		WSCD2	'EFCAB11'
	IL27	'KIAA1524'		DBN1	'DPP10'		WWOX	'EFNA5'
	IMMP2L	'KIAA1683'		DBNDD1	'DPP6'		XKR4	'EFR3A'
	IMPDH2	'KIF16B'		DCAF7	'DPP8'		YWHAB	'EFR3B'
	INO80	'KIFC2'		DCC	'DPY19L3'		ZEB2	'EGFLAM'
	INTS3	'KLC1'		DCLK1	'DR1'		ZFP90	'EGLN3'
	IP6K1	'KLHDC8B'		DCLK3	'DRAP1'		ZIC1	'EHF'
	IP6K2	'KLHL29'		DCP2	'DRD1'		ZIC3	'EIF3H'
	IPO13	'KMT2D'		DCTN3	'DRD2'		ZIC4	'EIF3M'
	IPO9	'KMT2E'		DDN	'DRG1'		ZIC5	'EIF4E'
	IST1	'KNSTRN'		DDX19A	'DRG2'		ZMAT4	'EIF5'
	ITIH1	'L3MBTL2'		DDX23	'DSCAM'		ZMYND11	'ELAVL2'
	ITIH3	'LAMB2'		DDX27	'DSCAML1'		ZNF365	'ELMO1'
	ITIH4	'LAP3'		DDX42	'DTNA'		ZNF536	'ELP3'
	IVD	'LARP7'		DENND1A	'DTX3'		ZNF804A	'ELP4'
	JAKMIP3	'LAT'		DENND1B	'DUSP14'		AADAT	'EMCN'
	JMJD1C	'LCA5L'		DENND5B	'DUSP26'		AATF	'EMX2'
	JTB	'LCAT'		DENR	'DUSP7'		ABCA12	'ENOX1'
	KALRN	'LCORL'		DEPDC1B	'DYNC1LI2'		ABCB5	'EPHA3'
	KANSL1	'LDB1'		DEPDC5	'DYNLL1'		ABCC13	'EPHA4'
	KBTBD4	'LGALS2'		DGCR8	'DYNLL2'		ABCC4	'EPHA5'
	KCNB1	'LMBR1L'		DGKB	'DYNLRB1'		ABLIM1	'EPHA6'
	KCNH5	'LMF1'		DGKG	'E2F4'		ABRA	'EPHA7'
	KCNIP2	'LMOD1'		DGKI	'EAPP'		ACKR3	'EPM2A'
	KCNJ3	'LNPEP'		DGKZ	'EBF2'		ACO1	'ERBB4'
	KDM4A	'LOC339862'		DHX15	'ECE2'		ACOXL	'ERC2'
	KDM4C	'LONRF2'		DHX30	'EDC4'		ACTL7B	'ERCC4'
	KHK	'LPP'		DHX38	'EDIL3'		ACTR3BP2	'ERI3'
	KIAA1324	'LRGUK'		DIAPH1	'EFNA5'		ACTRT1	'ERICH3'
	KIAA1524	'LRP1B'		DIP2B	'EFNB2'		ACTRT2	'ERRFI1'
	KIAA1683	'LRPPRC'		DLEU2	'EFTUD2'		ACVR1	'ESRRB'
	KIF16B	'LRRC14'		DLG1	'EGFLAM'		ACVR2A	'ESRRG'
	KIFC2	'LRRC37A'		DLG2	'EGR3'		ADAMTS1	'ETAA1'
	KLC1	'LRRC37A2'		DLX6	'EIF4ENIF1'		ADAMTS17	'ETNK1'
	KLHDC8B	'LRRC4'		DLX6-AS1	'EIF4G1'		ADAMTS2	'ETS1'
	KLHL29	'LYSMD2'		DMRTA1	'EIF5A'		ADAMTS20	'ETV1'
	KMT2D	'MACROD1'		DMXL2	'EIF5B'		ADAMTS9	'EXOC2'
	KMT2E	'MACROD2'		DNAJA1	'ELAVL2'		ADAMTSL1	'EXOC4'
	KNSTRN	'MADD'		DNAJB12	'ELMO1'		ADCY9	'EXOC6'
	L3MBTL2	'MAML3'		DNAJC13	'ELP2'		ADGRF1	'EXT1'
	LAMB2	'MAN2A1'		DNAJC17	'EML5'		ADGRL2	'EYA1'
	LAP3	'MAN2B1'		DNAL1	'ENHO'		ADGRL4	'EYA4'
	LARP7	'MAPK8IP1'		DNER	'ENOX1'		ADRA1A	'EYS'
	LAT	'MAPKAPK3'		DNM1	'ENSA'		ADRA1D	'F13A1'
	LCA5L	'MAPT'		DNM3	'EP300'		ADRA2A	'FAF1'
	LCAT	'MARCH5'		DNMT3A	'EPB41L2'		ADRB2	'FAM107B'
	LCORL	'MARCH9'		DOCK3	'EPB41L3'		ADTRP	'FAM110B'
	LDB1	'MARK3'		DOCK4	'EPB41L4A'		AGBL1	'FAM135B'
	LGALS2	'MARS'		DOK5	'EPHA4'		AGMO	'FAM160B1'
	LMBR1L	'MARS2'		DPF1	'EPHA5'		AGTR1	'FAM173B'
	LMF1	'MARVELD3'		DPF2	'EPHA7'		AGTR2	'FAM198B'
	LMOD1	'MAST3'		DPF3	'EPHB1'		AGXT2	'FAM19A1'
	LNPEP	'MAST4'		DPP10	'EPN2'		AIPL1	'FAM19A2'
	LOC339862	'MBNL2'		DPP6	'EPRS'		AK4	'FAM19A4'
	LONRF2	'MCEE'		DPP8	'ERBB4'		AK8	'FAM204A'
	LPP	'MCU'		DPY19L3	'ERC2'		AKR1D1	'FAM46A'
	LRGUK	'MCUR1'		DR1	'ERCC3'		ALCAM	'FAM49A'
	LRP1B	'MDH1'		DRAP1	'ERGIC1'		ALDH1A2	'FAM53A'
	LRPPRC	'MECR'		DRD1	'ERI3'		ALG10	'FAM76B'
	LRRC14	'MED27'		DRD2	'ESRRG'		ALG1L	'FAM84A'
	LRRC24	'MED28'		DRG1	'ETNK1'		ALX4	'FAM84B'
	LRRC37A	'MED8'		DRG2	'ETV1'		ANAPC10	'FAM98A'
	LRRC37A2	'MEF2C'		DSCAM	'ETV5'		ANGPT1	'FAM9B'
	LRRC4	'MEI1'		DSCAML1	'EWSR1'		ANKRD11	'FAN1'
	LYSMD2	'METTL1'		DTNA	'EXOC4'		ANKRD29	'FANCF'
	MACROD1	'METTL13'		DTX3	'EXOC6'		ANKRD30A	'FANCL'
	MACROD2	'METTL21B'		DUSP14	'EXOSC6'		ANKRD30BL	'FASTKD2'
	MADD	'METTL2B'		DUSP26	'EYS'		ANKRD30BP2	'FAT3'
	MAML3	'MEX3B'		DUSP7	'FAM117B'		ANKRD55	'FAXC'
	MAN2A1	'MFSD2B'		DYNC1LI2	'FAM120A'		ANKS1A	'FBXL17'
	MAN2B1	'MFSD7'		DYNLL1	'FAM134C'		ANKS3	'FBXL4'
	MAPK8IP1	'MGAT3'		DYNLL2	'FAM13B'		ANP32AP1	'FBXO15'
	MAPKAPK3	'MGEA5'		DYNLRB1	'FAM155A'		ANTXR2	'FBXO33'
	MAPT	'MICALL1'		E2F4	'FAM168A'		ANXA1	'FBXO8'
	2005-03-01	'MICU1'		EAPP	'FAM172A'		ANXA2	'FBXW11'
	2009-03-01	'MIEF1'		EBF2	'FAM178A'		AOAH	'FBXW7'
	MARK3	'MOB1A'		ECE2	'FAM179B'		AP5Z1	'FERMT1'
	MARS	'MON1A'		EDC4	'FAM184A'		APCDD1	'FGF10'
	MARS2	'MORC2'		EDIL3	'FAM186A'		APIP	'FGF13'
	MARVELD3	'MPHOSPH9'		EFNA5	'FAM193A'		APOB	'FGF14'
	MAST3	'MPND'		EFNB2	'FAM19A1'		APTX	'FGF18'
	MAST4	'MPO'		EFTUD2	'FAM19A2'		ARAP3	'FGF20'
	MBNL2	'MPV17L2'		EGFLAM	'FAM19A4'		ARHGAP15	'FGFR2'
	MCEE	'MRAS'		EGR3	'FAM19A5'		ARHGAP20	'FHIT'
	MCU	'MRC2'		EIF2C2	'FAM208A'		ARHGAP26	'FHOD3'
	MCUR1	'MRM1'		EIF4ENIF1	'FAM3C'		ARID1B	'FIGN'
	MDH1	'MSANTD4'		EIF4G1	'FAM49A'		ARL13B	'FJX1'
	MECR	'MSL2'		EIF5A	'FAM49B'		ARL15	'FKBP5'
	MED27	'MSMO1'		EIF5B	'FAM53C'		ARL4A	'FLI1'
	MED28	'MST1'		ELAVL2	'FAM65A'		ARL6IP6	'FMN1'
	MED8	'MST1R'		ELMO1	'FAM76B'		ARRDC4	'FMR1NB'
	MEF2C	'MTCH2'		ELP2	'FAM78B'		ARSI	'FOCAD'
	MEI1	'MTFR1'		EML5	'FANCA'		ARSJ	'FOLH1'
	METTL1	'MTMR2'		ENHO	'FARP1'		ARX	'FOXG1'
	METTL13	'MTMR4'		ENOX1	'FAT3'		ASAP3	'FOXN3'
	METTL21B	'MTSS1L'		ENSA	'FBRS'		ASB18	'FOXP1'
	METTL2B	'MXD3'		EP300	'FBXL16'		ASB3	'FOXP2'
	MEX3B	'MYBPC3'		EPB41L2	'FBXL17'		ASCC3	'FOXQ1'
	MFSD2B	'MYBPHL'		EPB41L3	'FBXL20'		ASPG	'FREM1'
	MFSD7	'MYH15'		EPB41L4A	'FBXO11'		ASXL2	'FREM2'
	MGAT3	'MYL5'		EPHA4	'FBXO28'		ASXL3	'FRK'
	MGEA5	'MYO19'		EPHA5	'FBXO30'		ATG5	'FRMD4A'
	MICALL1	'MYO6'		EPHA7	'FBXO33'		ATP10B	'FRMD4B'
	MICU1	'MYOC'		EPHB1	'FBXO41'		ATP11B	'FRMPD1'
	MIEF1	'MZF1'		EPN2	'FBXW2'		ATP13A3	'FSHR'
	MOB1A	'N6AMT2'		EPRS	'FCHO2'		ATP13A5	'FSIP2'
	MON1A	'NAGA'		ERBB4	'FER1L5'		ATP1A1	'FSTL4'
	MORC2	'NAGK'		ERC2	'FGD4'		ATP23	'FSTL5'
	MPHOSPH9	'NAT6'		ERCC3	'FGF11'		ATP5G3	'FTO'
	MPND	'NAV1'		ERGIC1	'FGF12'		ATXN7L1	'FUT8'
	MPO	'NCAM1'		ERI3	'FGF14'		AUTS2	'FZD1'
	MPV17L2	'NCAPG'		ESRRG	'FGFR1'		AXIN2	'FZD8'
	MRAS	'NCK1'		ETNK1	'FGFR1OP2'		AZIN1	'G2E3'
	MRC2	'NCKIPSD'		ETV1	'FHOD1'		B3GLCT	'GABPA'
	MRM1	'NCOA2'		ETV5	'FIGN'		BACH1	'GABRA2'
	MSANTD4	'NDUFA2'		EWSR1	'FIP1L1'		BACH2	'GABRG2'
	MSL2	'NDUFA6'		EXOC4	'FKBP3'		BAGE3	'GAD1'
	MSMO1	'NDUFS3'		EXOC6	'FLII'		BARD1	'GALC'
	MST1	'NEGR1'		EXOSC6	'FLRT1'		BARX2	'GALNT10'
	MST1R	'NEK4'		EYS	'FMNL2'		BBS9	'GALNT11'
	MTCH2	'NFAM1'		FAM117B	'FNBP4'		BBX	'GALNT13'
	MTFR1	'NFATC2IP'		FAM120A	'FOXG1'		BCAS3	'GALNT14'
	MTMR2	'NFATC3'		FAM134C	'FOXJ3'		BCHE	'GALNT5'
	MTMR4	'NFIX'		FAM13B	'FOXK2'		BCL11B	'GALNTL6'
	MTSS1L	'NFKB2'		FAM155A	'FOXN2'		BCL6	'GATB'
	MUSTN1	'NFS1'		FAM168A	'FOXO3'		BCL9L	'GBA3'
	MXD3	'NHP2L1'		FAM172A	'FOXO6'		BCOR	'GBE1'
	MYBPC3	'NICN1'		FAM178A	'FOXP1'		BEND4	'GCC2'
	MYBPHL	'NISCH'		FAM179B	'FOXP2'		BLNK	'GCDH'
	MYH15	'NKAIN2'		FAM184A	'FRMD3'		BMP2	'GCFC2'
	MYL5	'NKIRAS1'		FAM186A	'FSTL5'		BMPER	'GFRA1'
	MYO19	'NLRC4'		FAM190A	'FTSJ3'		BNC2	'GFRA2'
	MYO6	'NME9'		FAM193A	'FUBP1'		BNIP2	'GFRAL'
	MYOC	'NOL12'		FAM19A1	'FUT9'		BPGM	'GJA1'
	MZF1	'NOL4L'		FAM19A2	'FXR1'		BPIFC	'GKAP1'
	N6AMT2	'NOLC1'		FAM19A4	'FYN'		BTG1	'GLCCI1'
	NAGA	'NOVA1'		FAM19A5	'GABRA4'		BTG4	'GLI2'
	NAGK	'NPAS1'		FAM208A	'GABRA6'		BTNL3	'GLI3'
	NAT6	'NPAS3'		FAM3C	'GABRB1'		BTNL8	'GLIS1'
	NAT8	'NPIPB6'		FAM43B	'GABRB2'		BUB3	'GLIS3'
	NAT8B	'NPIPB7'		FAM48A	'GABRB3'		BUD13	'GLP2R'
	NAV1	'NPIPB8'		FAM49A	'GABRG1'		C10orf76	'GLUD2'
	NCAM1	'NPIPB9'		FAM49B	'GABRG3'		C11orf53	'GMDS'
	NCAPG	'NPM3'		FAM53C	'GABRR1'		C11orf74	'GNAQ'
	NCK1	'NPRL2'		FAM5C	'GAL3ST3'		C12orf42	'GOLIM4'
	NCKIPSD	'NR1D2'		FAM65A	'GALNT13'		C12orf56	'GOPC'
	NCOA2	'NR1H3'		FAM76B	'GALNT7'		C14orf177	'GORAB'
	NDUFA2	'NR2F1'		FAM78B	'GAS2L1'		C14orf180	'GORASP2'
	NDUFA6	'NR4A2'		FANCA	'GAS7'		C14orf28	'GOT2'
	NDUFS3	'NRBF2'		FARP1	'GATAD2A'		C15orf41	'GPAM'
	NEGR1	'NREP'		FAT3	'GATAD2B'		C16orf62	'GPATCH2'
	NEK4	'NRXN1'		FBRS	'GBF1'		C1D	'GPC3'
	NFAM1	'NSF'		FBXL16	'GCC1'		C1QTNF9	'GPC4'
	NFATC2IP	'NSRP1'		FBXL17	'GDPD1'		C1orf35	'GPC5'
	NFATC3	'NSUN3'		FBXL20	'GFAP'		C1orf87	'GPC6'
	NFIX	'NT5DC2'		FBXO11	'GGNBP2'		C1orf94	'GPD2'
	NFKB2	'NTRK3'		FBXO28	'GGT7'		C22orf34	'GPR139'
	NFS1	'NUDT12'		FBXO30	'GIGYF2'		C2orf27B	'GPR156'
	NHP2L1	'NUP160'		FBXO33	'GIT2'		C3orf58	'GPR26'
	NICN1	'NUP188'		FBXO41	'GJC1'		C3orf67	'GPR39'
	NISCH	'NUP210L'		FBXW2	'GKAP1'		C4orf19	'GRB14'
	NKAIN2	'NUPR1'		FCHO2	'GLCCI1'		C4orf22	'GREB1L'
	NKIRAS1	'NYAP2'		FER1L5	'GLS'		C6orf118	'GRIA3'
	NKX2-8	'OAZ2'		FGD4	'GLTP'		C7orf66	'GRID1'
	NLRC4	'OGFOD2'		FGF11	'GLYR1'		CAAP1	'GRID2'
	NME9	'OR2H2'		FGF12	'GMEB2'		CACHD1	'GRIK1'
	NOL12	'OR5V1'		FGF14	'GNAI1'		CADPS2	'GRIK2'
	NOL4L	'OS9'		FGFR1	'GNAI2'		CALD1	'GRIK3'
	NOLC1	'OSBP2'		FGFR1OP2	'GNAI3'		CAMK2D	'GRIK4'
	NOVA1	'P4HTM'		FHOD1	'GNB1'		CAND1	'GRIN2A'
	NPAS1	'PAIP2B'		FIGN	'GNG3'		CAPRIN1	'GRIN2B'
	NPAS3	'PAK4'		FIP1L1	'GNG7'		CAPZB	'GRIN3A'
	NPIPB6	'PALM'		FKBP3	'GON4L'		CASK	'GRIP1'
	NPIPB7	'PAM'		FLII	'GPATCH8'		CASQ2	'GRM7'
	NPIPB8	'PAPL'		FLRT1	'GPBP1'		CASZ1	'GRM8'
	NPIPB9	'PAPLN'		FMNL2	'GPBP1L1'		CAVIN2	'GRXCR1'
	NPM3	'PBRM1'		FNBP4	'GPC2'		CCDC144NL	'GSDMC'
	NPRL2	'PCBP2'		FOXB1	'GPD2'		CCDC158	'GTDC1'
	NR1D2	'PCBP4'		FOXG1	'GPHN'		CCDC171	'GUSBP3'
	NR1H3	'PCCB'		FOXJ3	'GPM6A'		CCDC178	'GXYLT1'
	NR2F1	'PCDH17'		FOXK2	'GPR137'		CCDC196	'GYPC'
	NR4A2	'PCGF3'		FOXN2	'GPR158'		CCDC68	'HABP2'
	NRBF2	'PDE4C'		FOXO3	'GPR52'		CCDC93	'HACD1'
	NREP	'PDE4D'		FOXO6	'GPR61'		CCNC	'HACE1'
	NRXN1	'PDE7A'		FOXP1	'GPR63'		CCNG1	'HAO1'
	NSF	'PDGFB'		FOXP1-IT1	'GPR75'		CCNH	'HAR1A'
	NSRP1	'PDLIM7'		FOXP2	'GPS2'		CCSER1	'HCCS'
	NSUN3	'PEF1'		FRMD3	'GRB10'		CCSER2	'HDAC9'
	NT5DC2	'PELI1'		FSTL5	'GRIA1'		CCT6B	'HEATR5A'
	NTRK3	'PEX16'		FTSJ3	'GRIA2'		CCT8	'HGD'
	NUDT12	'PFDN1'		FUBP1	'GRIA4'		CD180	'HHAT'
	NUP160	'PFKFB4'		FUT9	'GRID1'		CD1D	'HHIP'
	NUP188	'PFN4'		FXR1	'GRID2'		CD69	'HIBADH'
	NUP210L	'PGBD1'		FYN	'GRIK4'		CD82	'HIST3H2A'
	NUPR1	'PHACTR3'		GABRA4	'GRIN2A'		CDC14C	'HIVEP1'
	NYAP2	'PHF2'		GABRA6	'GRIN2B'		CDC27	'HIVEP2'
	OAZ2	'PHF20'		GABRB1	'GRIN3A'		CDC73	'HMGCLL1'
	OGFOD2	'PHF5A'		GABRB2	'GRM1'		CDCA7	'HNF4G'
	OPN1SW	'PHF7'		GABRB3	'GRM2'		CDH11	'HNMT'
	OR11A1	'PHLPP2'		GABRG1	'GRM3'		CDH13	'HNRNPA3'
	OR12D3	'PHYHD1'		GABRG3	'GRM5'		CDH19	'HNRNPD'
	OR2B2	'PIGW'		GABRR1	'GRM7'		CDH2	'HPSE2'
	OR2H2	'PIK3R2'		GAL3ST3	'GRM8'		CDH23	'HRH2'
	OR5V1	'PITPNM2'		GALNT13	'GSG1L'		CDH3	'HS1BP3'
	OR8B2	'PKD1L3'		GALNT7	'GTDC1'		CDH5	'HS3ST1'
	OR8B3	'PLA2G15'		GALNTL1	'GTF2I'		CDH6	'HS3ST4'
	OR8G2	'PLCB1'		GAS2L1	'GTF2IRD1'		CDKAL1	'HS3ST5'
	OS9	'PLCL1'		GAS7	'GTF3C1'		CDKL5	'HS6ST1'
	OSBP2	'PLCL2'		GATAD2A	'GTF3C2'		CDX2	'HS6ST2'
	OTX1	'PLEKHG7'		GATAD2B	'GTF3C4'		CELF2	'HS6ST3'
	P4HTM	'PLEKHM1'		GBF1	'GUCY1A2'		CENPC	'HSF2'
	PAIP2B	'PLK2'		GCC1	'GULP1'		CENPW	'HSPA13'
	PAK4	'PLXNA4'		GDPD1	'H2AFX'		CEP162	'HTR1E'
	PALM	'PMFBP1'		GFAP	'HABP4'		CEP170P1	'HTR1F'
	PAM	'POLR3H'		GGNBP2	'HACE1'		CEP44	'HTR2A'
	PAPL	'POU3F2'		GGT7	'HAPLN2'		CEP95	'HTR7'
	PAPLN	'POU6F2'		GIGYF2	'HCN1'		CETN3	'IBTK'
	PAX4	'PPA2'		GIT2	'HCN3'		CFAP58	'ICA1'
	PBRM1	'PPIA'		GJC1	'HCN4'		CFAP73	'ICK'
	PCBP2	'PPIP5K2'		GKAP1	'HDAC4'		CHD6	'ID4'
	PCBP4	'PPM1E'		GLCCI1	'HDAC9'		CHMP2B	'IFNAR2'
	PCCB	'PPM1M'		GLS	'HDLBP'		CHMP4C	'IFT81'
	PCDH17	'PPP1R16A'		GLTP	'HERC1'		CHODL	'IGF1'
	PCDHA1	'PPP1R3C'		GLYR1	'HERC4'		CHRDL1	'IGFBP2'
	PCDHA10	'PPP2R2D'		GMEB2	'HES7'		CHRM2	'IGFBP3'
	PCDHA11	'PPP2R3A'		GNAI1	'HEXIM1'		CHRNB4	'IGSF11'
	PCDHA13	'PPP2R4'		GNAI2	'HGS'		CHST9	'IKZF2'
	PCDHA2	'PPRC1'		GNAI3	'HIP1'		CLCN2	'IL1RAP'
	PCDHA3	'PRELID1'		GNAT1	'HIVEP2'		CLDN12	'IL1RAPL1'
	PCDHA4	'PREX1'		GNB1	'HMBOX1'		CLDN18	'IL20RB'
	PCDHA5	'PRKAG1'		GNG3	'HMG20A'		CLEC14A	'IMMP2L'
	PCDHA6	'PRKAR2A'		GNG7	'HMGB2'		CLINT1	'IMPG1'
	PCDHA7	'PRKD1'		GON4L	'HMGCLL1'		CLLU1OS	'INHBA'
	PCDHA9	'PRMT7'		GPATCH8	'HMGXB3'		CLMN	'INO80D'
	PCDHAC1	'PROS1'		GPBP1	'HNRNPA1'		CLNK	'INPP5A'
	PCDHAC2	'PRR11'		GPBP1L1	'HNRNPD'		CLSTN2	'INSC'
	PCDHB16	'PRR7'		GPC2	'HNRNPH3'		CLUHP3	'INSIG2'
	PCDHB5	'PSD'		GPD2	'HNRNPK'		CLYBL	'INTS10'
	PCDHGA11	'PSEN1'		GPHN	'HNRNPUL2'		CMC1	'INTU'
	PCDHGA5	'PSMA5'		GPM6A	'HPCAL4'		CNKSR3	'IQCH'
	PCDHGC4	'PSMC3'		GPR123	'HS3ST2'		CNOT4	'IQGAP1'
	PCGF3	'PSME4'		GPR137	'HS3ST4'		CNTLN	'IQSEC1'
	PDE4C	'PSMG1'		GPR158	'HS3ST5'		CNTN3	'ISPD'
	PDE4D	'PSMG4'		GPR52	'HSDL1'		CNTN4	'ITGA4'
	PDE7A	'PSRC1'		GPR61	'HSF4'		COG6	'ITGA6'
	PDGFB	'PTCH1'		GPR62	'HSPA12A'		COL15A1	'ITGAV'
	PDLIM7	'PTGER3'		GPR63	'HSPH1'		COL23A1	'ITGB1'
	PEF1	'PTPMT1'		GPR75	'HTR1A'		COL25A1	'ITGB4'
	PELI1	'PTPRD'		GPS2	'HTR2A'		COL4A6	'ITGB8'
	PET112	'PTPRF'		GRB10	'HTR3A'		COPS8	'ITPR1'
	PEX16	'PTPRJ'		GRIA1	'HTR3B'		COX7B2	'JADE1'
	PFDN1	'PTPRN2'		GRIA2	'HTT'		COX7C	'JAG1'
	PFKFB4	'PTPRO'		GRIA4	'ICA1'		CP	'JAZF1'
	PFN4	'PTPRT'		GRID1	'IER3IP1'		CPA3	'KCNA4'
	PGBD1	'PURB'		GRID2	'IFRD1'		CPM	'KCNB2'
	PHACTR3	'PURG'		GRIK4	'IFT140'		CPO	'KCND2'
	PHF2	'QARS'		GRIN2A	'IFT172'		CPS1	'KCNH7'
	PHF20	'QRICH1'		GRIN2B	'IGF1R'		CPSF2	'KCNH8'
	PHF5A	'RAB11A'		GRIN3A	'IGIP'		CRBN	'KCNIP1'
	PHF7	'RAB13'		GRM1	'IGSF11'		CREB1	'KCNJ2'
	PHGR1	'RAB3A'		GRM2	'IGSF21'		CREB5	'KCNJ3'
	PHLPP2	'RABEP2'		GRM3	'IGSF9B'		CREBL2	'KCNJ6'
	PHYHD1	'RABGAP1L'		GRM5	'IKBKAP'		CRIM1	'KCNMB2'
	PIGW	'RAD51C'		GRM7	'IL17D'		CRIPAK	'KCNQ1OT1'
	PIK3R2	'RAI1'		GRM8	'INA'		CRNDE	'KCNT2'
	PITPNM2	'RANGAP1'		GSG1L	'INPP4A'		CRYZ	'KCNU1'
	PITX3	'RAPSN'		GTDC1	'INTS2'		CSNK1G3	'KCTD12'
	PKD1L3	'RBFOX1'		GTF2I	'INTS6'		CSPP1	'KCTD16'
	PLA2G15	'RBL2'		GTF2IRD1	'INTS7'		CSRP2	'KCTD8'
	PLCB1	'RBM12'		GTF3C1	'IP6K2'		CSTF2	'KDF1'
	PLCL1	'RBM25'		GTF3C2	'IPO13'		CTAGE11P	'KDM3A'
	PLCL2	'RBM39'		GTF3C4	'IPO9'		CTBP2	'KDM4C'
	PLEKHG7	'RBM5'		GUCY1A2	'IQGAP3'		CTNNBL1	'KHDRBS2'
	PLEKHM1	'RBM6'		GULP1	'IQSEC1'		CTPS2	'KHDRBS3'
	PLK2	'RBMS1'		H2AFX	'IQSEC3'		CTSO	'KIAA0825'
	PLXNA4	'RECQL4'		HABP4	'IREB2'		CWC22	'KIAA1217'
	PMFBP1	'REEP3'		HACE1	'IRF2BP2'		CXCR4	'KIF16B'
	POLR3H	'RERG'		HAPLN2	'IRF2BPL'		CXorf21	'KIF26A'
	POM121L2	'RFT1'		HCN1	'IST1'		CYBRD1	'KIF26B'
	POU3F2	'RFTN2'		HCN3	'ITCH'		CYLC2	'KIF27'
	POU6F2	'RHEBL1'		HCN4	'ITSN1'		CYLD	'KIRREL3'
	PPA2	'RHOA'		HDAC4	'IWS1'		CYP26B1	'KIZ'
	PPIA	'RILPL1'		HDAC9	'JAKMIP3'		CYP7B1	'KLF12'
	PPIP5K2	'RIMS2'		HDLBP	'JAZF1'		CYTOR	'KLF4'
	PPM1E	'RMDN3'		HEATR2	'JMJD1C'		CYYR1	'KLF7'
	PPM1M	'RNF123'		HERC1	'JRK'		DAB2	'KLHL1'
	PPP1R16A	'RNF182'		HERC4	'KALRN'		DACH1	'KLHL14'
	PPP1R3C	'RNF4'		HES7	'KAT5'		DAD1	'KLHL24'
	PPP2R2D	'RNF43'		HEXIM1	'KAT6A'		DCAF12L2	'KLHL25'
	PPP2R3A	'ROMO1'		HGS	'KAT6B'		DCAF4	'KLHL29'
	PPP2R4	'RORA'		HIP1	'KATNAL1'		DCAF8L1	'KLHL4'
	PPRC1	'RPL15'		HIVEP2	'KBTBD2'		DCBLD2	'KLHL6'
	PRELID1	'RPL3'		HMBOX1	'KCNAB2'		DCC	'KMT2C'
	PREX1	'RPL8'		HMG20A	'KCNAB3'		DCDC5	'KPNB1'
	PRKAG1	'RPS17'		HMGB2	'KCNC2'		DCN	'KYNU'
	PRKAR2A	'RPS5'		HMGB3P1	'KCNC4'		DCSTAMP	'L3MBTL4'
	PRKD1	'RTF1'		HMGCLL1	'KCND3'		DCTD	'LAMA3'
	PRMT7	'RTN1'		HMGXB3	'KCNF1'		DDHD1	'LAMA4'
	PROS1	'RUNX1T1'		HNRNPA1	'KCNG1'		DDIT4L	'LCLAT1'
	PRR11	'S100A1'		HNRNPA1P3	'KCNH1'		DDO	'LDB2'
	PRR7	'S100A13'		HNRNPD	'KCNH2'		DDX18	'LDLRAD3'
	PRSS16	'SAE1'		HNRNPH3	'KCNH3'		2001-12-01	'LDLRAP1'
	PSD	'SALL1'		HNRNPK	'KCNH5'		DEDD2	'LGSN'
	PSEN1	'SARS'		HNRNPUL2	'KCNH6'		DEFB112	'LHFPL1'
	PSMA5	'SATB2'		HPCAL4	'KCNIP1'		DEFB116	'LHFPL3'
	PSMC3	'SAXO2'		HS3ST2	'KCNIP2'		DEFB118	'LHX2'
	PSME4	'SBK1'		HS3ST4	'KCNIP4'		DEPDC1	'LINC00320'
	PSMG1	'SBNO1'		HS3ST5	'KCNJ3'		DERA	'LINC00326'
	PSMG4	'SCAND1'		HSDL1	'KCNJ4'		DES	'LINC00461'
	PSRC1	'SCG3'		HSF4	'KCNMA1'		DHRS4L1	'LINC00470'
	PTCH1	'SCMH1'		HSPA12A	'KCNN2'		DHX35	'LINC00472'
	PTGER3	'SELM'		HSPH1	'KCNQ5'		DIAPH3	'LINC00476'
	PTPLAD1	'SEMA3F'		HTR1A	'KCNS1'		DKFZp434L192	'LINC00615'
	PTPMT1	'SENP6'		HTR2A	'KCTD10'		DKK2	'LINC01000'
	PTPRD	'SEPT3'		HTR3A	'KCTD6'		DLC1	'LINC01549'
	PTPRF	'SEPT4'		HTR3B	'KDM2A'		DLGAP2	'LINGO2'
	PTPRJ	'SERINC2'		HTT	'KDM3B'		DMAC1	'LIPC'
	PTPRN2	'SERPING1'		ICA1	'KDM4A'		DMD	'LIPG'
	PTPRO	'SETD8'		IER3IP1	'KDM4B'		DMRT2	'LMAN1'
	PTPRT	'SF3B1'		IFRD1	'KDM4C'		DMRT3	'LMO1'
	PURB	'SFMBT1'		IFT140	'KIAA0556'		DNAH11	'LMO2'
	PURG	'SGCZ'		IFT172	'KIAA0895L'		DNAH5	'LMO3'
	QARS	'SH2B1'		IGF1R	'KIAA0907'		DNAJC3	'LOC100133920'
	QRICH1	'SH3BGR'		IGIP	'KIAA1033'		DNPEP	'LOC100288911'
	RAB11A	'SH3BP1'		IGSF11	'KIAA1109'		DOCK10	'LOC145837'
	RAB13	'SH3BP2'		IGSF21	'KIAA1211'		DOCK2	'LOC200726'
	RAB3A	'SH3D19'		IGSF9B	'KIAA1429'		DPH5	'LOC389705'
	RABEP2	'SH3GL1'		IKBKAP	'KIAA1524'		DPH6	'LOC440311'
	RABGAP1L	'SH3GLB2'		IL17D	'KIAA1715'		DPYD	'LOC441204'
	RAD51C	'SHANK3'		INA	'KIAA1841'		DROSHA	'LOC441601'
	RAI1	'SHISA4'		INPP4A	'KIAA2026'		DSC3	'LOC493754'
	RANGAP1	'SHISA9'		INTS2	'KIF13B'		DTL	'LPAR6'
	RAPSN	'SIRPA'		INTS6	'KIF5B'		DTWD2	'LPIN3'
	RBFOX1	'SKA2'		INTS7	'KIFC2'		DUSP16	'LPP'
	RBL2	'SLC12A4'		IP6K2	'KIRREL3'		DUSP6	'LRFN5'
	RBM12	'SLC22A23'		IPO13	'KLC1'		DYNC1I2	'LRIG3'
	RBM25	'SLC25A20'		IPO9	'KLC2'		DYNLRB2	'LRP12'
	RBM39	'SLC26A6'		IQGAP3	'KLF16'		DYRK2	'LRP1B'
	RBM5	'SLC27A3'		IQSEC1	'KLF3'		DYSF	'LRP4'
	RBM6	'SLC27A5'		IQSEC3	'KLF9'		E2F7	'LRP6'
	RBMS1	'SLC35A4'		IREB2	'KLHL1'		EBF1	'LRP8'
	RECQL4	'SLC35D2'		IRF2BP2	'KLHL18'		EBF3	'LRPPRC'
	REEP3	'SLC35G2'		IRF2BPL	'KLHL2'		EDA	'LRRC3B'
	RERG	'SLC38A3'		IST1	'KLHL29'		EDDM3A	'LRRC4C'
	RFT1	'SLC39A1'		ITCH	'KNDC1'		EDNRA	'LRRC58'
	RFTN2	'SLC39A13'		ITSN1	'KNTC1'		EEF2KMT	'LRRC7'
	RHEBL1	'SLC39A8'		IWS1	'KPNA1'		EFCAB11	'LRRIQ3'
	RHOA	'SLC4A10'		JAKMIP3	'KPNA4'		EFNA5	'LRRN1'
	RILPL1	'SLC4A9'		JAZF1	'L3MBTL2'		EFR3A	'LRRN2'
	RIMS2	'SLC5A11'		JMJD1C	'LARGE'		EFS	'LRRN3'
	RMDN3	'SLC6A4'		JRK	'LARP4'		EGFLAM	'LRRTM4'
	RNF123	'SLC6A9'		KALRN	'LARP4B'		EGLN3	'LSAMP'
	RNF182	'SLC7A6'		KAT5	'LARS'		EHF	'LY86'
	RNF4	'SLC7A6OS'		KAT6A	'LCORL'		EIF3H	'MAB21L3'
	RNF43	'SLC8A3'		KAT6B	'LDB1'		EIF3IP1	'MACROD1'
	ROMO1	'SMDT1'		KATNAL1	'LDOC1L'		EIF3M	'MACROD2'
	RORA	'SMG8'		KBTBD2	'LENG8'		EIF5	'MAD1L1'
	RPA3-AS1	'SMIM4'		KCNAB2	'LHFPL3'		ELP3	'MAF'
	RPL15	'SMPD3'		KCNAB3	'LHX2'		ELP4	'MAFB'
	RPL3	'SMYD5'		KCNC2	'LHX6'		EMCN	'MAGED1'
	RPL8	'SND1'		KCNC4	'LIMD2'		EMX2	'MAML2'
	RPS17	'SNF8'		KCND3	'LIN7C'		EN1	'MANSC1'
	RPS5	'SNRNP35'		KCNE2	'LINC00205'		EOMES	'MAP2K5'
	RTF1	'SNX29'		KCNF1	'LINC00290'		EPHA3	'MAP3K1'
	RTN1	'SORBS1'		KCNG1	'LINC00461'		EPHA6	'MAP3K7'
	RUNX1T1	'SORCS3'		KCNH1	'LINC00473'		EPHA7	'MAP3K8'
	S100A1	'SORT1'		KCNH2	'LINGO1'		EPM2A	'MAST4'
	S100A13	'SP4'		KCNH3	'LINGO2'		ERCC4	'MAT2B'
	SAE1	'SPAG4'		KCNH5	'LLGL1'		ERRFI1	'MATN1'
	SALL1	'SPAST'		KCNH6	'LMAN1L'		ESRRB	'MBIP'
	SARS	'SPCS1'		KCNIP1	'LMBR1L'		ESRRG	'MBNL2'
	SATB2	'SPEG'		KCNIP2	'LMNA'		ETAA1	'MBOAT1'
	SAXO2	'SPI1'		KCNIP4	'LMNB2'		ETNK1	'MCC'
	SBK1	'SPNS1'		KCNJ3	'LMO3'		ETS1	'MCTP1'
	SBNO1	'SPPL2A'		KCNJ4	'LONRF2'		EVX2	'MCTP2'
	SCAND1	'SRA1'		KCNMA1	'LPCAT4'		EXOC2	'MDFIC'
	SCAND3	'SREBF1'		KCNN2	'LPP'		EXOC4	'MDGA1'
	SCG3	'SREBF2'		KCNQ5	'LRFN2'		EXOC6	'MDGA2'
	SCMH1	'SREK1IP1'		KCNS1	'LRFN4'		EXT1	'MECOM'
	SELM	'SRPK2'		KCTD10	'LRFN5'		EYA1	'MED13'
	SEMA3F	'SRSF4'		KCTD6	'LRP12'		EYA4	'MED13L'
	SENP6	'ST13'		KDM2A	'LRP1B'		EYS	'MED27'
	2003-09-01	'ST3GAL3'		KDM3B	'LRP4'		F13A1	'MED30'
	2004-09-01	'STAB1'		KDM4A	'LRP6'		FAF1	'MEF2C'
	SERINC2	'STAG1'		KDM4B	'LRRC3B'		FAM107B	'MEGF10'
	SERPING1	'STAMBP'		KDM4C	'LRRC4'		FAM160B1	'MEGF11'
	SETD8	'STAU1'		KIAA0317	'LRRC4C'		FAM170A	'MEGF9'
	SF3B1	'STH'		KIAA0556	'LRRC7'		FAM173B	'MEIS1'
	SFMBT1	'STPG2'		KIAA0895L	'LRRN2'		FAM198B	'MEIS2'
	SGCZ	'STX19'		KIAA0907	'LRRN3'		FAM204A	'MELK'
	SH2B1	'SULT1A1'		KIAA0913	'LRRTM4'		FAM241A	'MEP1B'
	SH3BGR	'SULT1A2'		KIAA1033	'LRTM2'		FAM46A	'METTL15'
	SH3BP1	'SUN2'		KIAA1109	'LSAMP'		FAM53A	'METTL24'
	SH3BP2	'SUPT4H1'		KIAA1211	'LTN1'		FAM76B	'METTL2B'
	SH3D19	'SYCE2'		KIAA1239	'LUZP2'		FAM84A	'METTL4'
	SH3GL1	'SYNGR1'		KIAA1267	'MAB21L1'		FAM84B	'METTL8'
	SH3GLB2	'SYT1'		KIAA1310	'MACROD2'		FAM92A1P2	'MGAT4C'
	SHANK3	'SZT2'		KIAA1429	'MAD1L1'		FAM98A	'MGAT5B'
	SHISA4	'TAB1'		KIAA1486	'MADD'		FAM9B	'MGMT'
	SHISA8	'TAL1'		KIAA1524	'MAFG'		FAN1	'MIAT'
	SHISA9	'TANK'		KIAA1715	'MAGI1'		FANCF	'MID1IP1'
	SIRPA	'TAPBP'		KIAA1841	'MAGI2'		FANCL	'MIR100HG'
	SIX3	'TAPT1'		KIAA2026	'MAGI3'		FASTKD2	'MIR99AHG'
	SKA2	'TCERG1L'		KIF13B	'MAGOH'		FBXL4	'MIS18BP1'
	SLC12A4	'TCF20'		KIF20A	'MALAT1'		FBXO15	'MITF'
	SLC22A23	'TCTA'		KIF5B	'MAN1A2'		FBXO33	'MKNK1'
	SLC25A20	'TEF'		KIFC2	'MAN2C1'		FBXO8	'MLLT3'
	SLC26A6	'TENM4'		KIRREL3	'MAP1LC3B'		FCRL2	'MMP16'
	SLC27A3	'TET2'		KLC1	'MAP2K1'		FCRL3	'MN1'
	SLC27A5	'TEX14'		KLC2	'MAP3K2'		FERD3L	'MON1B'
	SLC35A4	'TFDP2'		KLF16	'MAP4'		FERMT1	'MPHOSPH6'
	SLC35D2	'THRB'		KLF3	'MAP6D1'		FGF10	'MPP6'
	SLC35G2	'THSD7B'		KLF9	'MAPK7'		FGF18	'MPPED2'
	SLC38A3	'TIE1'		KLHL1	'MAPK8IP3'		FGF7P3	'MROH9'
	SLC39A1	'TLK2'		KLHL18	'MAPK9'		FHIT	'MRPL46'
	SLC39A13	'TMA7'		KLHL2	'MAPKAP1'		FHOD3	'MRPS18A'
	SLC39A8	'TMCO6'		KLHL29	'MAPT'		FIGN	'MRPS30'
	SLC4A10	'TMED4'		KNDC1	'MARK2'		FKBP5	'MRPS9'
	SLC4A9	'TMEM110'		KNTC1	'MAST1'		FLI1	'MSC'
	SLC5A11	'TMEM160'		KPNA1	'MAST2'		FLJ25363	'MSI1'
	SLC6A4	'TMEM170B'		KPNA4	'MAST3'		FLJ45079	'MSI2'
	SLC6A9	'TMEM180'		L3MBTL2	'MAU2'		FMN1	'MSR1'
	SLC7A6	'TMEM258'		LARGE	'MBD5'		FMR1NB	'MSRA'
	SLC7A6OS	'TMOD2'		LARP4	'MBNL2'		FOCAD	'MTERF1'
	SLC8A3	'TMOD3'		LARP4B	'MBP'		FOXA1	'MTPAP'
	SMDT1	'TNFRSF13C'		LARS	'MCHR1'		FOXB1	'MUSK'
	SMG8	'TNIP2'		LBX1	'MCM4'		FOXN3	'MUT'
	SMIM4	'TNKS2'		LCORL	'MCRS1'		FOXP1	'MVB12B'
	SMPD3	'TNRC18'		LDB1	'MCTP1'		FOXP2	'MXRA5'
	SMYD5	'TNRC6A'		LDOC1L	'MCU'		FOXQ1	'MYCN'
	SND1	'TOB2'		LENG8	'MDM4'		FOXS1	'MYL10'
	SNF8	'TONSL'		LHFPL3	'MED1'		FREM1	'MYLIP'
	SNRNP35	'TP53I3'		LHX2	'MED13'		FREM2	'MYLK2'
	SNX29	'TPM3'		LHX5	'MED13L'		FRK	'MYO3B'
	SORBS1	'TPRKB'		LHX6	'MED19'		FRMD4A	'MYOF'
	SORCS3	'TRAIP'		LHX8	'MEF2C'		FRMD4B	'MYT1L'
	SORT1	'TREX1'		LHX9	'MEF2D'		FRMPD1	'MZT1'
	SP4	'TRIM27'		LIMD2	'MEGF9'		FSCB	'N4BP1'
	SPAG4	'TRIM28'		LIN7C	'MEIS2'		FSHR	'N6AMT1'
	SPAST	'TRIM37'		LINC00205	'MEPCE'		FSIP2	'NAALADL2'
	SPCS1	'TRIM38'		LINC00290	'MEX3B'		FST	'NAV2'
	SPEG	'TRIOBP'		LINC00334	'MEX3C'		FTO	'NBAS'
	SPI1	'TRIP4'		LINC00461	'MGEA5'		FZD1	'NBPF8'
	SPNS1	'TRMT61A'		LINC00473	'MIB2'		FZD8	'NCAM1'
	SPPL2A	'TROVE2'		LINGO1	'MICU1'		G2E3	'NCAM2'
	SPPL2C	'TSFM'		LINGO2	'MIER3'		GABPA	'NCOA2'
	SRA1	'TSHZ3'		LLGL1	'MIS18BP1'		GALC	'NDFIP2'
	SREBF1	'TSNARE1'		LMAN1L	'MLLT10'		GALNT10	'NDST3'
	SREBF2	'TSNAXIP1'		LMBR1L	'MLLT11'		GALNT11	'NDST4'
	SREK1IP1	'TSPAN31'		LMNA	'MLXIP'		GALNT14	'NDUFA4'
	SRPK2	'TTC21B'		LMNB2	'MMP16'		GALNT5	'NDUFS4'
	SRSF4	'TTC29'		LMO3	'MN1'		GAREM1	'NEBL'
	ST13	'TTLL7'		LONRF2	'MNT'		GATA3	'NEDD1'
	ST3GAL3	'TUBA1B'		LPCAT4	'MON1B'		GBA3	'NEDD4'
	STAB1	'TUFM'		LPHN3	'MON2'		GBE1	'NEGR1'
	STAG1	'TULP4'		LPP	'MORC2'		GCC2	'NEIL3'
	STAMBP	'TUSC2'		LRFN2	'MPDZ'		GCDH	'NEK10'
	STAU1	'TWF2'		LRFN4	'MPP5'		GCFC2	'NELL2'
	STH	'UBA7'		LRFN5	'MPP6'		GCOM1	'NEO1'
	STPG2	'UBE2E1'		LRP12	'MPPED2'		GFRA1	'NEUROD1'
	STX19	'UBE2M'		LRP1B	'MSH3'		GFRA2	'NFAM1'
	SULT1A1	'UBE2N'		LRP4	'MSH6'		GFRAL	'NFASC'
	SULT1A2	'UBE2Z'		LRP6	'MSI1'		GJA1	'NFE2L2'
	SUN2	'UBXN2A'		LRRC3B	'MSL1'		GJB5	'NFIA'
	SUPT4H1	'UBXN6'		LRRC4	'MTA2'		GK2	'NFIB'
	SYCE2	'UGP2'		LRRC4C	'MTF2'		GKAP1	'NHEJ1'
	SYNGR1	'UQCC1'		LRRC7	'MTMR2'		GLCCI1	'NKAIN2'
	SYPL2	'USP19'		LRRN2	'MTMR3'		GLI2	'NKAIN3'
	SYT1	'USP4'		LRRN3	'MTMR4'		GLI3	'NLGN1'
	SZT2	'VAC14'		LRRTM4	'MUS81'		GLIS1	'NMBR'
	TAB1	'VAMP4'		LRTM2	'MYCBP2'		GLIS3	'NMI'
	TAL1	'VPS28'		LSAMP	'MYL6'		GLP2R	'NMNAT3'
	TANK	'VPS37B'		LTN1	'MYO16'		GMDS	'NNT'
	TAPBP	'VPS41'		LUZP2	'MYT1'		GOLIM4	'NOA1'
	TAPT1	'VPS54'		MAB21L1	'MYT1L'		GOPC	'NOVA1'
	TAT	'VWA5A'		MACROD2	'N4BP2L2'		GORAB	'NOX3'
	TCERG1L	'WBP2NL'		MACROD2-AS1	'NAA40'		GORASP2	'NOX4'
	TCF20	'WDPCP'		MAD1L1	'NACC1'		GOT2	'NPAS3'
	TCTA	'WDR46'		MADD	'NANOS3'		GP2	'NPSR1'
	TEF	'WDR55'		MAFG	'NASP'		GPAM	'NPY'
	TENM4	'WDR6'		MAGI1	'NAT6'		GPAT3	'NR2F2'
	TET2	'WDR82'		MAGI2	'NAV1'		GPATCH2	'NR3C2'
	TEX14	'WHAMM'		MAGI3	'NBAS'		GPC3	'NR4A2'
	TFDP2	'WNT10B'		MAGOH	'NBEA'		GPC4	'NR5A2'
	THRB	'WNT3'		MALAT1	'NCAM1'		GPC6	'NRG3'
	THSD7B	'WNT4'		MAN1A2	'NCAM2'		GPR156	'NRIP1'
	TIE1	'WRB'		MAN2C1	'NCAPH'		GPR174	'NRP1'
	TINAGL1	'WRN'		MAP1LC3B	'NCKAP1'		GPR39	'NRP2'
	TLK2	'XPNPEP3'		MAP2K1	'NCKIPSD'		GRAMD2B	'NRXN1'
	TMA7	'XRCC3'		MAP3K2	'NCOA2'		GRB14	'NRXN3'
	TMCO6	'XRCC6'		MAP4	'NCOA5'		GREB1L	'NSUN3'
	TMED4	'XRCC6BP1'		MAP6D1	'NCOA6'		GRIP1	'NT5DC1'
	TMEM110	'ZBTB22'		MAPK7	'NCOR1'		GRXCR1	'NTRK3'
	TMEM110-MUSTN1	'ZBTB45'		MAPK8IP3	'NCOR2'		GSDMC	'NUDT12'
	TMEM160	'ZC3H4'		MAPK9	'NDFIP1'		GUSBP3	'NUDT7'
	TMEM170B	'ZC3H7B'		MAPKAP1	'NDST3'		GXYLT1	'NUP210'
	TMEM180	'ZFYVE1'		MAPT	'NDST4'		GYPC	'NUP35'
	TMEM258	'ZFYVE19'		MARK2	'NECAB1'		HABP2	'NUP93'
	TMEM89	'ZFYVE21'		MAS1	'NEDD4'		HACD1	'NUS1'
	TMOD2	'ZFYVE28'		MAST1	'NEFH'		HAND2	'NXPE2'
	TMOD3	'ZGRF1'		MAST2	'NEGR1'		HAO1	'NXPH1'
	TNFRSF13C	'ZKSCAN3'		MAST3	'NEK1'		HCCAT5	'NYAP2'
	TNIP2	'ZKSCAN4'		MAU2	'NEK4'		HCCS	'OGFRL1'
	TNKS2	'ZMAT2'		MBD5	'NELL1'		HDAC9	'OLA1'
	TNNC1	'ZMIZ2'		MBNL2	'NELL2'		HEATR5A	'OLFM3'
	TNRC18	'ZNF132'		MBP	'NEO1'		HGD	'OLFM4'
	TNRC6A	'ZNF165'		MCHR1	'NES'		HHAT	'ONECUT2'
	TOB2	'ZNF184'		MCM4	'NEUROD2'		HHEX	'OPA1'
	TONSL	'ZNF19'		MCRS1	'NF1'		HIBADH	'OPCML'
	TP53I3	'ZNF23'		MCTP1	'NF2'		HIST3H3	'OPHN1'
	TPM3	'ZNF251'		MCU	'NFASC'		HIVEP1	'OR2H2'
	TPRKB	'ZNF322'		MDM4	'NFATC2IP'		HLA-C	'OSTF1'
	TRAIP	'ZNF324'		MED1	'NFATC3'		HNF4G	'OTOL1'
	TREX1	'ZNF324B'		MED13	'NFIA'		HNMT	'OTOP3'
	TRIM27	'ZNF34'		MED13L	'NFIB'		HNRNPA3	'OXGR1'
	TRIM28	'ZNF367'		MED19	'NFIX'		HNRNPD	'PACRG'
	TRIM31	'ZNF385B'		MEF2C	'NFRKB'		HOXA3	'PACSIN2'
	TRIM37	'ZNF385D'		MEF2D	'NGEF'		HOXD9	'PALLD'
	TRIM38	'ZNF391'		MEGF9	'NHP2L1'		HPSE2	'PAMR1'
	TRIOBP	'ZNF446'		MEIS2	'NICN1'		HRH2	'PAPPA'
	TRIP4	'ZNF501'		MEPCE	'NISCH'		HS1BP3	'PAPSS1'
	TRMT61A	'ZNF517'		MEX3B	'NKAIN2'		HS3ST1	'PARD3'
	TROVE2	'ZNF544'		MEX3C	'NKIRAS1'		HSF2	'PARD3B'
	TSFM	'ZNF584'		MGEA5	'NLGN1'		HSFX1	'PARG'
	TSHZ3	'ZNF609'		MIB2	'NLN'		HTR1B	'PARK7'
	TSNARE1	'ZNF638'		MICU1	'NME5'		HTR1F	'PARP4'
	TSNAXIP1	'ZNF7'		MIER3	'NOL4'		HTR7	'PARP8'
	TSPAN31	'ZNF777'		MIS18BP1	'NOLC1'		IBTK	'PAX3'
	TTC21B	'ZNF800'		MLL2	'NOVA1'		ICA1	'PAX6'
	TTC29	'ZNF821'		MLL5	'NPAS2'		ICK	'PAX8'
	TTLL7	'ZNFX1'		MLLT10	'NPAS3'		ICOS	'PBLD'
	TUBA1B	'ZNHIT3'		MLLT11	'NPAS4'		ID4	'PBX1'
	TUFM	'ZSCAN12'		MLXIP	'NPDC1'		IFNAR2	'PBX3'
	TULP4	'ZSCAN23'		MMP16	'NPHP4'		IFT81	'PCDH1'
	TUSC2	'ZSCAN9'		MN1	'NPTN'		IGF1	'PCDH10'
	TWF2	'ZSWIM6'		MNT	'NPTX2'		IGFBP2	'PCDH17'
	UBA7			MON1B	'NPY'		IGFBP3	'PCDH18'
	UBD			MON2	'NPY1R'		IHH	'PCDH20'
	UBE2E1			MORC2	'NR1D2'		IKZF2	'PCDH7'
	UBE2M			MPDZ	'NR2F1'		IL1RAP	'PCDH8'
	UBE2N			MPP5	'NR3C2'		IL20RB	'PCDH9'
	UBE2Z			MPP6	'NR4A2'		IL25	'PCSK5'
	UBXN2A			MPPED2	'NRAS'		IMMP2L	'PDCD6IP'
	UBXN6			MSH3	'NRBP1'		INHBA	'PDE11A'
	UGP2			MSH6	'NRCAM'		INO80D	'PDE4D'
	UQCC1			MSI1	'NRG2'		INPP5A	'PDGFC'
	USP19			MSL1	'NRG3'		INSC	'PDGFRL'
	USP4			MTA2	'NRN1'		INSIG2	'PDSS2'
	VAC14			MTF2	'NRSN1'		INTS10	'PDZRN3'
	VAMP4			MTMR2	'NRXN1'		INTU	'PDZRN4'
	VPS28			MTMR3	'NRXN3'		IQCH	'PELO'
	VPS37B			MTMR4	'NSF'		IQGAP1	'PEPD'
	VPS41			MUS81	'NT5DC2'		IRX1	'PEX14'
	VPS54			MYCBP2	'NTAN1'		IRX2	'PEX2'
	VWA5A			MYL6	'NTM'		IRX3	'PGAP1'
	WBP2NL			MYO16	'NTNG2'		IRX4	'PGRMC2'
	WDPCP			MYT1	'NTRK2'		ISL1	'PHAX'
	WDR46			MYT1L	'NUDCD3'		ISPD	'PHB'
	WDR55			N4BP2L2	'NUMB'		ISX	'PHF20L1'
	WDR6			N4BP2L2-IT1	'NUP160'		ITGA4	'PID1'
	WDR82			NAA40	'NUP205'		ITGA6	'PIK3AP1'
	WHAMM			NACC1	'NVL'		ITGAV	'PIK3C3'
	WNT10B			NANOS3	'NXF1'		ITGB1	'PIK3CG'
	WNT3			NASP	'NXPH2'		ITGB4	'PIK3R1'
	WNT4			NAT6	'OAZ2'		ITGB8	'PITPNC1'
	WRB			NAV1	'OLFM2'		ITPR1	'PKD1L2'
	WRN			NBAS	'OLFM3'		JADE1	'PKHD1'
	XPNPEP3			NBEA	'OPA1'		JAG1	'PKIA'
	XRCC3			NCAM1	'OPCML'		JAZF1	'PKM'
	XRCC6			NCAM2	'OPRD1'		KCNH7	'PKN2'
	XRCC6BP1			NCAPH	'ORC4'		KCNJ2	'PKNOX2'
	ZBTB22			NCKAP1	'OSBP2'		KCNQ1OT1	'PLA2G4A'
	ZBTB45			NCKIPSD	'OSBPL10'		KCNT2	'PLA2G6'
	ZC3H4			NCOA2	'OSBPL11'		KCNU1	'PLAGL1'
	ZC3H7B			NCOA5	'OSBPL6'		KCTD12	'PLCB1'
	ZFYVE1			NCOA6	'OTUB1'		KDF1	'PLCB4'
	ZFYVE19			NCOR1	'OXR1'		KDM3A	'PLCL1'
	ZFYVE21			NCOR2	'P4HTM'		KDM4C	'PLCL2'
	ZFYVE28			NDFIP1	'PA2G4'		KHDRBS3	'PLD5'
	ZGRF1			NDST3	'PACS1'		KIAA0825	'PLEKHA5'
	ZKSCAN3			NDST4	'PACSIN2'		KIAA1217	'PLEKHA6'
	ZKSCAN4			NECAB1	'PAFAH1B1'		KIF16B	'PLEKHM3'
	ZMAT2			NEDD4	'PAFAH1B2'		KIF26A	'PLOD2'
	ZMIZ2			NEFH	'PAIP1'		KIF27	'PLS3'
	ZNF132			NEGR1	'PAK1'		KIF2B	'PLXNA2'
	ZNF165			NEK1	'PAM'		KIRREL3-AS3	'PLXNA4'
	ZNF184			NEK4	'PANX2'		KIZ	'PMFBP1'
	ZNF19			NELL1	'PAQR6'		KLF12	'PMS1'
	ZNF23			NELL2	'PARD3'		KLF4	'PNOC'
	ZNF251			NEO1	'PARD6A'		KLF7	'POLA1'
	ZNF311			NES	'PARK2'		KLHL14	'POT1'
	ZNF322			NEURL	'PARP1'		KLHL24	'POU3F2'
	ZNF324			NEUROD2	'PBRM1'		KLHL25	'POU6F2'
	ZNF324B			NF1	'PCBP1'		KLHL29	'PPARGC1A'
	ZNF34			NF2	'PCBP3'		KLHL4	'PPM1B'
	ZNF367			NFASC	'PCBP4'		KLHL6	'PPP1R3B'
	ZNF385B			NFATC2IP	'PCDH17'		KLRF1	'PPP2CB'
	ZNF385D			NFATC3	'PCDH7'		KMT2C	'PPP2R2B'
	ZNF391			NFIA	'PCDH9'		KPNB1	'PPP3CA'
	ZNF446			NFIB	'PCGF3'		KRTAP19-8	'PPP3CB'
	ZNF501			NFIX	'PCIF1'		KYNU	'PPP4R1L'
	ZNF517			NFRKB	'PCM1'		L3MBTL4	'PPTC7'
	ZNF544			NGEF	'PCNXL3'		LAMA3	'PQLC2L'
	ZNF584			NHP2L1	'PCSK2'		LAMA4	'PRDM1'
	ZNF609			NICN1	'PDCD6IP'		LARGE1	'PRDM14'
	ZNF638			NISCH	'PDE10A'		LCLAT1	'PRDM16'
	ZNF7			NKAIN2	'PDE11A'		LDB2	'PRDM6'
	ZNF777			NKIRAS1	'PDE1A'		LDLRAD3	'PRDM8'
	ZNF800			NLGN1	'PDE1C'		LDLRAP1	'PRDM9'
	ZNF821			NLN	'PDE2A'		LGSN	'PRELID2'
	ZNFX1			NME5	'PDE4C'		LHX8	'PREP'
	ZNHIT3			NOL4	'PDE7B'		LIMS3-LOC440895	'PRICKLE1'
	ZSCAN12			NOLC1	'PDK2'		LINC00052	'PRICKLE2'
	ZSCAN23			NOVA1	'PDPR'		LINC00161	'PRIM2'
	ZSCAN9			NPAS2	'PDS5B'		LINC00326	'PRKAR2B'
	ZSWIM6			NPAS3	'PDZRN4'		LINC00347	'PRKCA'
				NPAS4	'PELI2'		LINC00442	'PRKD1'
				NPDC1	'PELI3'		LINC00470	'PRKX'
				NPHP4	'PENK'		LINC00472	'PRMT6'
				NPTN	'PFDN1'		LINC00474	'PRMT8'
				NPTX2	'PFKM'		LINC00476	'PRNP'
				NPY	'PGAP3'		LINC00615	'PROX1'
				NPY1R	'PHACTR3'		LINC01000	'PRPS1'
				NR1D2	'PHACTR4'		LINC01548	'PRR16'
				NR2F1	'PHF10'		LINC01549	'PRRX1'
				NR3C2	'PHF2'		LINC01600	'PRSS12'
				NR4A2	'PHF20'		LINGO2	'PRSS55'
				NRAS	'PHF21A'		LIPC	'PRTFDC1'
				NRBP1	'PHF21B'		LIPG	'PSAT1'
				NRCAM	'PHIP'		LMAN1	'PSD3'
				NRG2	'PHLPP2'		LMO1	'PSMD14'
				NRG3	'PIAS2'		LMO2	'PSMD7'
				NRN1	'PICALM'		LNPK	'PSMF1'
				NRSN1	'PIK3R1'		LOC100132831	'PTBP2'
				NRXN1	'PIK3R2'		LOC100133920	'PTCH1'
				NRXN3	'PIK3R3'		LOC100288911	'PTCHD1'
				NSF	'PIN1'		LOC145837	'PTCHD4'
				NT5DC2	'PIP4K2A'		LOC200726	'PTER'
				NTAN1	'PIP4K2C'		LOC389705	'PTGER4'
				NTM	'PIP5K1C'		LOC440311	'PTPRD'
				NTNG2	'PITPNB'		LOC440461	'PTPRG'
				NTRK2	'PITPNC1'		LOC441204	'PTPRK'
				NUDCD3	'PITPNM1'		LOC441601	'PTPRM'
				NUMB	'PITPNM2'		LOC493754	'PTPRT'
				NUP160	'PJA2'		LOC645752	'PTPRU'
				NUP205	'PKD2L2'		LOC728739	'PXDNL'
				NVL	'PKN2'		LOC731275	'QDPR'
				NXF1	'PKP4'		LPAR6	'QKI'
				NXPH2	'PLCB1'		LPIN3	'RAB11FIP2'
				OAZ2	'PLCB3'		LPP	'RAB28'
				ODZ2	'PLCL1'		LRIG3	'RAB38'
				ODZ3	'PLCL2'		LRMDA	'RABEP1'
				ODZ4	'PLD5'		LRP12	'RAD51B'
				OLFM2	'PLEKHA7'		LRP6	'RALGAPA2'
				OLFM3	'PLEKHH3'		LRP8	'RALYL'
				OPA1	'PLEKHM1'		LRPPRC	'RAPGEF2'
				OPCML	'PLK2'		LRRC30	'RAPGEF3'
				OPN1SW	'PLXNA4'		LRRC58	'RAPGEF5'
				OPRD1	'PMF1'		LRRIQ3	'RARB'
				ORC4	'PMM1'		LSP1P3	'RASAL1'
				OSBP2	'PMS2P4'		LY86	'RASAL2'
				OSBPL10	'PNN'		MAB21L3	'RASGEF1B'
				OSBPL11	'POC1B'		MACROD1	'RBBP6'
				OSBPL6	'POLDIP3'		MAD1L1	'RBFOX1'
				OTUB1	'POLR2A'		MAF	'RBFOX2'
				OTX2	'POLR3B'		MAFB	'RBM19'
				OXR1	'POM121'		MAGEA11	'RBM27'
				P4HTM	'POU3F2'		MAGEB18	'RBM46'
				PA2G4	'POU6F2'		MAGEC1	'RBMS3'
				PACS1	'PPFIA4'		MAGEC2	'RBMX'
				PACSIN2	'PPIP5K2'		MAGED1	'RBPJ'
				PAFAH1B1	'PPM1B'		MAIP1	'RBSN'
				PAFAH1B2	'PPM1E'		MAML2	'RCN1'
				PAIP1	'PPM1G'		MANSC1	'RCOR1'
				PAK1	'PPM1L'		MAP2K5	'REST'
				PAM	'PPP1CA'		MAP3K1	'RFC3'
				PANX2	'PPP1CB'		MAP3K7	'RFWD2'
				PAQR6	'PPP1CC'		MAP3K8	'RFX3'
				PARD3	'PPP1R1B'		MAST4	'RGMB'
				PARD6A	'PPP1R21'		MAT2B	'RGPD1'
				PARK2	'PPP1R35'		MATN1	'RGS18'
				PARP1	'PPP1R9A'		MBIP	'RGS3'
				PBRM1	'PPP2R2A'		MBOAT1	'RGS9'
				PCBP1	'PPP2R2D'		MCC	'RHOB'
				PCBP3	'PPP2R5B'		MCTP2	'RHOBTB1'
				PCBP4	'PPP2R5C'		MDFIC	'RHOBTB3'
				PCDH17	'PPP3R1'		MECOM	'RHOG'
				PCDH7	'PPP4R1'		MED13	'RIMS1'
				PCDH9	'PPP6R2'		MED13L	'RIMS4'
				PCDHGA1	'PPP6R3'		MED27	'RIOK2'
				PCDHGA11	'PPRC1'		MED30	'RIPK2'
				PCDHGC3	'PRDX2'		MEF2C	'RMI1'
				PCDHGC4	'PREPL'		MEIS1	'RNASE4'
				PCDHGC5	'PREX1'		MEIS2	'RNF144A'
				PCGF3	'PRICKLE2'		MELK	'RNF145'
				PCIF1	'PRIMA1'		MEOX2	'RNF220'
				PCM1	'PRKAG2'		MEP1B	'RNH1'
				PCNXL3	'PRKAR2A'		METTL15	'ROBO1'
				PCSK2	'PRKCD'		METTL24	'ROBO2'
				PDCD6IP	'PRKD1'		METTL2B	'ROCK2'
				PDE10A	'PRKDC'		METTL4	'ROPN1B'
				PDE11A	'PRKG1'		METTL8	'ROR1'
				PDE1A	'PRKG2'		MGC45800	'RORA'
				PDE1C	'PRKRA'		MGMT	'RORB'
				PDE2A	'PRMT5'		MIR100HG	'RPRM'
				PDE4C	'PRMT8'		MIR205HG	'RPS29'
				PDE7B	'PRPF18'		MIR99AHG	'RPS6KA3'
				PDK2	'PRPF39'		MIS18BP1	'RPS6KC1'
				PDPR	'PRPF40A'		MITF	'RRAGC'
				PDS5B	'PRPF40B'		MKI67	'RREB1'
				PDZRN4	'PRPF6'		MKNK1	'RRP15'
				PELI2	'PRR12'		MLLT3	'RSPO4'
				PELI3	'PRR14'		MLN	'RSU1'
				PENK	'PRR14L'		MN1	'RUNX1'
				PFDN1	'PRR7'		MON1B	'RUNX1T1'
				PFKM	'PRRC2C'		MPHOSPH6	'RWDD3'
				PGAP3	'PRUNE'		MPP6	'RXFP2'
				PHACTR3	'PSD'		MPPED2	'RYR2'
				PHACTR4	'PSMD2'		MROH9	'S1PR1'
				PHF10	'PSME4'		MRPL46	'SAFB'
				PHF17	'PTCHD2'		MRPS18A	'SALL1'
				PHF2	'PTK2'		MRPS30	'SAMD5'
				PHF20	'PTN'		MRPS9	'SASH1'
				PHF21A	'PTPN12'		MSC	'SATB1'
				PHF21B	'PTPN23'		MSI1	'SATB2'
				PHIP	'PTPN4'		MSR1	'SCAF8'
				PHLPP2	'PTPN9'		MSRA	'SCAI'
				PIAS2	'PTPRD'		MSTN	'SCAPER'
				PICALM	'PTPRK'		MSX2	'SCFD2'
				PIK3R1	'PTPRN'		MTERF1	'SCML4'
				PIK3R2	'PTPRN2'		MTPAP	'SCRG1'
				PIK3R3	'PTPRO'		MUSK	'SDCCAG8'
				PIN1	'PTPRS'		MUT	'SDK1'
				PIP4K2A	'PTPRT'		MXRA5	'SDK2'
				PIP4K2C	'PURA'		MYADML	'SEC16B'
				PIP5K1C	'PURG'		MYL10	'SEL1L'
				PIRT	'PYGO1'		MYLIP	'SEMA5A'
				PITPNB	'QRICH1'		MYLK2	'SEMA6A'
				PITPNC1	'R3HDM2'		MYO3B	'SEMA6D'
				PITPNM1	'RAB11FIP5'		MYOF	'SERF1A'
				PITPNM2	'RAB1B'		N4BP1	'SERTAD4'
				PJA2	'RAB3A'		N6AMT1	'SESN3'
				PKD2L2	'RAB3C'		NAALADL2	'SETBP1'
				PKN2	'RAB3GAP2'		NAV2	'SF3A3'
				PKP4	'RAB40C'		NBAS	'SFMBT2'
				PLCB1	'RAB6A'		NBPF22P	'SFRP1'
				PLCB3	'RABGAP1L'		NBPF8	'SFTA1P'
				PLCL1	'RAD54L2'		NCOA2	'SGCD'
				PLCL2	'RAI1'		NDFIP2	'SGCG'
				PLD5	'RALA'		NDST4	'SGCZ'
				PLEKHA7	'RALBP1'		NDUFS4	'SGMS2'
				PLEKHH3	'RALGPS1'		NEBL	'SH3BGRL'
				PLEKHM1	'RALYL'		NECTIN1	'SH3GL2'
				PLK2	'RANBP1'		NEDD1	'SH3TC2'
				PLXNA4	'RANBP6'		NEDD4	'SHC4'
				PMF1	'RANGAP1'		NEIL3	'SIL1'
				PMM1	'RAP2B'		NEK10	'SIPA1L3'
				PMS2P4	'RAPGEF2'		NEO1	'SIX4'
				PNN	'RAPGEF4'		NEUROG2	'SKAP1'
				POC1B	'RAPGEFL1'		NFAM1	'SKAP2'
				POLDIP3	'RARB'		NFE2L2	'SLC10A1'
				POLR2A	'RARS2'		NFIA	'SLC10A2'
				POLR3B	'RASA2'		NFIB	'SLC14A2'
				POM121	'RASGRP1'		NGFR	'SLC16A7'
				POU3F2	'RASL10A'		NHEJ1	'SLC17A6'
				POU4F2	'RASL10B'		NKX6-1	'SLC1A2'
				POU5F2	'RBBP6'		NMBR	'SLC24A2'
				POU6F2	'RBFOX1'		NMI	'SLC24A4'
				PPFIA4	'RBFOX2'		NMNAT3	'SLC25A13'
				PPIP5K2	'RBM12'		NNT	'SLC25A21'
				PPM1B	'RBM14'		NOA1	'SLC25A36'
				PPM1E	'RBM15B'		NOCT	'SLC26A7'
				PPM1G	'RBM23'		NOX4	'SLC28A3'
				PPM1L	'RBM27'		NPVF	'SLC30A8'
				PPP1CA	'RBM39'		NR0B1	'SLC35F3'
				PPP1CB	'RBM4'		NR2F2	'SLC35F5'
				PPP1CC	'RBM4B'		NR3C2	'SLC35G2'
				PPP1R1B	'RBM5'		NR4A2	'SLC38A6'
				PPP1R21	'RBM6'		NR5A2	'SLC39A10'
				PPP1R35	'RBMS3'		NRIP1	'SLC39A11'
				PPP1R9A	'RCOR2'		NRP1	'SLC4A3'
				PPP2R2A	'RCOR3'		NRP2	'SLC5A3'
				PPP2R2D	'RD3'		NSD3	'SLC6A15'
				PPP2R5B	'RELN'		NSUN3	'SLC6A9'
				PPP2R5C	'REPIN1'		NT5DC1	'SLC8A1'
				PPP3R1	'RERE'		NTRK3	'SLC9A9'
				PPP4R1	'RERG'		NUDT12	'SLCO3A1'
				PPP6R2	'REV1'		NUDT7	'SLIT2'
				PPP6R3	'REXO1'		NUP210	'SLIT3'
				PPRC1	'RGS12'		NUP35	'SLITRK1'
				PRDX2	'RGS17'		NUP93	'SLITRK2'
				PREPL	'RGS2'		NUS1	'SMAD1'
				PREX1	'RGS6'		NXPE2	'SMAD2'
				PRICKLE2	'RGS7'		ODF1	'SMAD7'
				PRIMA1	'RGS7BP'		OLFM4	'SMARCA1'
				PRKAG2	'RHBDL1'		OLIG3	'SMARCA2'
				PRKAR2A	'RHEB'		ONECUT1	'SMARCE1'
				PRKCD	'RHOA'		OPA1	'SMC2'
				PRKD1	'RHOBTB2'		OR2S2	'SMG6'
				PRKDC	'RHOT2'		OR4C12	'SMOC1'
				PRKG1	'RIMS1'		OR4E2	'SMPD3'
				PRKG2	'RIMS2'		OR7E156P	'SMURF2'
				PRKRA	'RIMS3'		OR8J1	'SND1'
				PRMT5	'RIN1'		OR8K1	'SNHG20'
				PRMT8	'RIT2'		OSR1	'SNHG5'
				PRPF18	'RLTPR'		OSTF1	'SNTB1'
				PRPF39	'RNF10'		OTOL1	'SNTG1'
				PRPF40A	'RNF123'		OTOP3	'SNX16'
				PRPF40B	'RNF146'		OTP	'SNX19'
				PRPF6	'RNF20'		OXGR1	'SOBP'
				PRPH	'RNF216'		P2RY10	'SORCS1'
				PRR12	'RNF25'		PABPC1P2	'SORCS3'
				PRR14	'RNF4'		PABPC4L	'SORL1'
				PRR14L	'RNF40'		PACRG	'SOX5'
				PRR7	'RNPS1'		PACSIN2	'SOX6'
				PRRC2C	'ROBO1'		PALLD	'SP3'
				PRUNE	'ROBO2'		PAMR1	'SPAG17'
				PSD	'ROGDI'		PAPPA	'SPATA17'
				PSMD2	'RPL15'		PARD3	'SPATA6'
				PSME4	'RPP25'		PARD3B	'SPATS2L'
				PTCHD2	'RPRD2'		PARG	'SPDL1'
				PTK2	'RPS6KA2'		PARP4	'SPIDR'
				PTN	'RPS6KB2'		PARP8	'SPOCK3'
				PTPN12	'RPTOR'		PAX1	'SPON1'
				PTPN23	'RRAGC'		PAX3	'SPRY1'
				PTPN4	'RSBN1'		PAX8	'SPRY2'
				PTPN9	'RSBN1L'		PBLD	'SPRY3'
				PTPRD	'RSF1'		PBX1	'SPRY4'
				PTPRK	'RSL24D1'		PBX3	'SPTLC3'
				PTPRN	'RSRC1'		PCDH1	'SPTSSA'
				PTPRN2	'RSRC2'		PCDH18	'SRBD1'
				PTPRO	'RTBDN'		PCDH7	'SRL'
				PTPRS	'RTN4RL1'		PCSK5	'SRRM4'
				PTPRT	'RUFY2'		PDCD6IP	'SRSF6'
				PTTG3P	'RUNX1T1'		PDE11A	'SS18'
				PURA	'RUSC1'		PDE4D	'SSFA2'
				PURG	'RYR2'		PDGFC	'SSTR1'
				PYGO1	'SAMD12'		PDGFRL	'SSTR2'
				QRICH1	'SAMD14'		PDHA2	'ST6GAL2'
				R3HDM2	'SAMD8'		PDSS2	'ST6GALNAC3'
				RAB11FIP5	'SART1'		PDZRN3	'ST8SIA2'
				RAB1B	'SATB2'		PDZRN4	'ST8SIA3'
				RAB3A	'SBK1'		PELO	'ST8SIA6'
				RAB3C	'SBNO1'		PEPD	'STAG1'
				RAB3GAP2	'SCAF1'		PEX14	'STAG3L4'
				RAB40C	'SCAF11'		PEX2	'STAT3'
				RAB6A	'SCAF4'		PGAP1	'STK33'
				RAB9BP1	'SCAMP4'		PGRMC2	'STMN4'
				RABGAP1L	'SCAND1'		PHB	'STRA8'
				RAD54L2	'SCAPER'		PHF20L1	'STX8'
				RAI1	'SCG3'		PHOX2B	'STXBP6'
				RALA	'SCMH1'		PID1	'SUCLA2'
				RALBP1	'SCN1A'		PIH1D3	'SUCLG2'
				RALGPS1	'SCN2A'		PIK3AP1	'SUDS3'
				RALYL	'SCYL1'		PIK3C3	'SUGCT'
				RANBP1	'SDK1'		PIK3CG	'SULT1C4'
				RANBP6	'SEC23A'		PIK3R1	'SUPT3H'
				RANGAP1	'SEC24C'		PITX2	'SV2B'
				RAP2B	'SECISBP2L'		PKD1L2	'SVEP1'
				RAPGEF2	'SEH1L'		PKHD1	'SYT1'
				RAPGEF4	'SEMA6A'		PKM	'SYT10'
				RAPGEFL1	'SEMA6D'		PKN2	'SYT2'
				RARB	'SEPT2'		PLA2G4A	'SYT4'
				RARS2	'SEPT3'		PLA2G4D	'SYT9'
				RASA2	'SEPT8'		PLA2G4F	'SYTL4'
				RASGRP1	'SERGEF'		PLA2G6	'TAB2'
				RASL10A	'SESN2'		PLAGL1	'TAF4B'
				RASL10B	'SETBP1'		PLCB4	'TANC1'
				RBBP6	'SETD1B'		PLCL2	'TANGO6'
				RBFOX1	'SETD2'		PLEKHA5	'TANK'
				RBFOX2	'SETD8'		PLEKHM3	'TBC1D16'
				RBM12	'SETDB1'		PLOD2	'TBC1D22A'
				RBM14	'SEZ6L'		PLPP3	'TBC1D23'
				RBM15B	'SF3A2'		PLS3	'TBC1D32'
				RBM23	'SF3B2'		PLSCR5	'TBCA'
				RBM27	'SF3B3'		PLXNA2	'TBKBP1'
				RBM39	'SFSWAP'		PMCH	'TBL1X'
				RBM4	'SGCZ'		PMFBP1	'TBL1XR1'
				RBM4B	'SGIP1'		PMS1	'TBR1'
				RBM5	'SGSM2'		PNOC	'TBX15'
				RBM6	'SGTB'		POLA1	'TBX5'
				RBMS3	'SH2B1'		POM121L12	'TCERG1L'
				RCOR2	'SH3GL1'		POT1	'TCF12'
				RCOR3	'SH3GL3'		POU1F1	'TCF4'
				RD3	'SHANK2'		POU4F3	'TCF7L2'
				RELN	'SHC3'		PPARGC1A	'TCOF1'
				REPIN1	'SHISA9'		PPP1R2P9	'TDRD3'
				RERE	'SHPRH'		PPP1R3A	'TECRL'
				RERG	'SIK2'		PPP1R3B	'TENM1'
				REV1	'SIK3'		PPP4R1L	'TENM2'
				REXO1	'SIKE1'		PPTC7	'TENM3'
				RFPL1-AS1	'SIN3A'		PQLC2L	'TENM4'
				RGS12	'SIPA1L1'		PRDM1	'TET2'
				RGS17	'SIRT1'		PRDM13	'TEX29'
				RGS2	'SKA2'		PRDM14	'TFAP2D'
				RGS6	'SLBP'		PRDM16	'TFCP2L1'
				RGS7	'SLC12A5'		PRDM6	'TFEC'
				RGS7BP	'SLC22A23'		PRDM8	'TGFBR1'
				RHBDL1	'SLC24A1'		PRDM9	'TGFBRAP1'
				RHEB	'SLC24A2'		PRELID2	'THBS4'
				RHOA	'SLC24A3'		PREP	'THSD4'
				RHOBTB2	'SLC25A12'		PRICKLE1	'THSD7A'
				RHOT2	'SLC26A10'		PRICKLE2	'THSD7B'
				RIMS1	'SLC29A4'		PRIM2	'TIAM1'
				RIMS2	'SLC35E2'		PRKAR2B	'TLE1'
				RIMS3	'SLC35F4'		PRKD1	'TLE3'
				RIN1	'SLC38A1'		PRKX	'TLE4'
				RIT2	'SLC38A2'		PRLHR	'TLL1'
				RLTPR	'SLC39A10'		PRMT6	'TLL2'
				RNF10	'SLC45A1'		PROX1	'TLR4'
				RNF123	'SLC6A15'		PRPS1	'TM9SF4'
				RNF146	'SLC6A17'		PRR16	'TMCO5A'
				RNF20	'SLC6A9'		PRR20A	'TMEFF2'
				RNF216	'SLC9A5'		PRRX1	'TMEM114'
				RNF25	'SLIT2'		PRSS12	'TMEM132D'
				RNF4	'SLITRK1'		PRSS55	'TMEM132E'
				RNF40	'SLITRK5'		PSMD14	'TMEM135'
				RNPS1	'SLX4'		PSMD7	'TMEM161B'
				ROBO1	'SMAP1'		PSMF1	'TMEM178A'
				ROBO2	'SMARCA2'		PTBP2	'TMEM182'
				ROGDI	'SMARCAL1'		PTCH1	'TMEM2'
				RPL15	'SMARCC1'		PTCHD4	'TMEM215'
				RPP25	'SMARCD2'		PTGER4	'TMEM232'
				RPRD2	'SMC4'		PTPRG	'TMEM26'
				RPS6KA2	'SMCHD1'		PTPRK	'TMEM38B'
				RPS6KB2	'SMG5'		PTPRM	'TMEM68'
				RPTOR	'SMG7'		PTPRU	'TMPRSS15'
				RRAGC	'SMPD3'		PXDNL	'TMTC2'
				RSBN1	'SMU1'		RAB11FIP2	'TNC'
				RSBN1L	'SMURF1'		RAB28	'TNFAIP6'
				RSF1	'SNAPC5'		RAB38	'TNFRSF21'
				RSL24D1	'SND1'		RAB9BP1	'TNIK'
				RSRC1	'SNRNP200'		RAD51B	'TNR'
				RSRC2	'SNTB2'		RALGAPA2	'TNS3'
				RTBDN	'SNW1'		RAPGEF2	'TOM1L1'
				RTN4RL1	'SNX17'		RAPGEF3	'TOP1'
				RUFY2	'SNX21'		RARB	'TOP2B'
				RUNX1T1	'SNX27'		RASAL1	'TOX'
				RUSC1	'SNX32'		RASAL2	'TOX3'
				RYR2	'SNX4'		RASGEF1B	'TPH2'
				SAMD12	'SNX6'		RBBP6	'TPK1'
				SAMD14	'SON'		RBFOX2	'TPRG1'
				SAMD8	'SORBS2'		RBM19	'TPTE'
				SART1	'SORCS1'		RBM27	'TRHDE'
				SATB2	'SORCS3'		RBM46	'TRIB1'
				SBK1	'SORT1'		RBMS3	'TRIB2'
				SBNO1	'SOS2'		RBMX	'TRIM24'
				SCAF1	'SOX11'		RBPJ	'TRIM29'
				SCAF11	'SOX2'		RCN1	'TRIM44'
				SCAF4	'SOX5'		RCOR1	'TRIML1'
				SCAMP4	'SOX8'		REG3G	'TRIO'
				SCAND1	'SP4'		RERGL	'TRNP1'
				SCAPER	'SPATA2L'		REST	'TRPC4'
				SCG3	'SPATS2'		RFC3	'TRPM3'
				SCMH1	'SPECC1'		RFWD2	'TRPS1'
				SCN1A	'SPEG'		RFX3	'TRPV3'
				SCN2A	'SPHKAP'		RGMB	'TSHZ2'
				SCYL1	'SPIRE2'		RGPD1	'TSHZ3'
				SDK1	'SPOCK1'		RGS18	'TSN'
				SEC23A	'SPRED1'		RGS3	'TSPAN11'
				SEC24C	'SPRED2'		RHOB	'TSPAN5'
				SECISBP2L	'SPRY4'		RHOBTB1	'TSPAN9'
				SEH1L	'SPRYD3'		RHOBTB3	'TSPEAR'
				SEMA6A	'SPTBN2'		RHOG	'TTC29'
				SEMA6D	'SRCAP'		RIOK2	'TTC39B'
				SERGEF	'SRCIN1'		RIPK2	'TTLL5'
				SESN2	'SREBF2'		RMI1	'TTN'
				SETBP1	'SRGAP1'		RNASE4	'TUBGCP5'
				SETD1B	'SRGAP3'		RNF145	'TUSC1'
				SETD2	'SRP72'		RNH1	'TUSC3'
				SETD8	'SRPK2'		ROBO1	'TWISTNB'
				SETDB1	'SRRM3'		ROCK2	'TXNL1'
				SEZ6L	'SRRM4'		ROPN1B	'TYRP1'
				SF3A2	'SRSF6'		ROR1	'TYW3'
				SF3B2	'SRSF9'		RORA	'UACA'
				SF3B3	'SSBP2'		RPL10L	'UBALD1'
				SFSWAP	'ST13'		RPRM	'UBE2E2'
				SGCZ	'ST18'		RPS29	'UBE2MP1'
				SGIP1	'ST3GAL2'		RPS6KA3	'UBIAD1'
				SGSM2	'ST6GAL2'		RPS6KC1	'UBR3'
				SGTB	'ST6GALNAC3'		RRAGC	'UBXN2B'
				SH2B1	'ST8SIA5'		RREB1	'UGT2B4'
				SH3GL1	'STAC'		RRP15	'UGT8'
				SH3GL3	'STAU1'		RSU1	'ULK4'
				SHANK2	'STH'		RTP4	'UNC5D'
				SHC3	'STIM2'		RUNX1	'USH2A'
				SHISA9	'STIP1'		RUNX1T1	'USP46'
				SHPRH	'STK24'		RWDD3	'USP9X'
				SIK2	'STK25'		RXFP2	'UST'
				SIK3	'STK32B'		RYR2	'UVSSA'
				SIKE1	'STK32C'		S1PR1	'VAPA'
				SIN3A	'STOX2'		SAFB	'VAT1L'
				SIPA1L1	'STRADA'		SALL1	'VGLL3'
				SIRT1	'STT3B'		SAMD5	'VPS13B'
				SIX3	'STUB1'		SASH1	'VPS13C'
				SIX6	'STX5'		SATB1	'VPS41'
				SKA2	'STXBP1'		SATB2	'VPS53'
				SLBP	'STXBP6'		SCAF8	'VRK2'
				SLC12A5	'SUFU'		SCFD2	'VTI1A'
				SLC22A23	'SUN1'		SCML4	'VWA8'
				SLC24A1	'SUPT16H'		SDCCAG8	'VWC2'
				SLC24A2	'SYBU'		SDK1	'VWC2L'
				SLC24A3	'SYNCRIP'		SDK2	'WARS2'
				SLC25A12	'SYNDIG1L'		SEC16B	'WDR1'
				SLC26A10	'SYNE1'		SEL1L	'WDR41'
				SLC29A4	'SYNE2'		SEM1	'WDR45'
				SLC35E2	'SYNRG'		SEMA5A	'WDR7'
				SLC35F4	'SYT1'		SEMA6A	'WDR72'
				SLC38A1	'SYT11'		SERF1A	'WDR75'
				SLC38A2	'SYT12'		SERTAD4	'WNK1'
				SLC39A10	'SYT14'		SETBP1	'WNT2'
				SLC45A1	'SYT17'		SF3A3	'WNT5A'
				SLC6A15	'SYT6'		SFMBT2	'WSCD1'
				SLC6A17	'SYT7'		SFRP1	'WSCD2'
				SLC6A9	'SZT2'		SFTA1P	'WT1'
				SLC9A5	'TACC3'		SGCD	'WWOX'
				SLIT2	'TAF6'		SGCG	'XIRP2'
				SLITRK1	'TAF6L'		SGMS2	'XKR4'
				SLITRK5	'TANC2'		SH3BGRL	'XPOT'
				SLITRK6	'TAOK1'		SH3TC2	'XRCC5'
				SLX4	'TATDN2'		SHC4	'XRRA1'
				SMAP1	'TBC1D28'		SHOX2	'XYLT1'
				SMARCA2	'TBC1D5'		SIL1	'YTHDF3'
				SMARCAL1	'TBC1D8'		SIM1	'YWHAB'
				SMARCC1	'TBR1'		SIPA1L3	'ZADH2'
				SMARCD2	'TCEA2'		SIX1	'ZBBX'
				SMC4	'TCEB3B'		SIX4	'ZBTB16'
				SMCHD1	'TCERG1'		SKAP1	'ZBTB20'
				SMG5	'TCERG1L'		SKAP2	'ZC3H12C'
				SMG7	'TCF12'		SLC10A1	'ZC3H15'
				SMPD3	'TCF20'		SLC10A2	'ZC3H3'
				SMU1	'TCF25'		SLC14A2	'ZDHHC1'
				SMURF1	'TCF4'		SLC16A7	'ZDHHC15'
				SNAPC5	'TCHP'		SLC25A13	'ZEB2'
				SND1	'TEAD1'		SLC25A21	'ZFAND1'
				SNORD7	'TEF'		SLC25A36	'ZFAND3'
				SNRNP200	'TERF1'		SLC25A51P1	'ZFHX3'
				SNTB2	'TERF2'		SLC26A7	'ZFHX4'
				SNW1	'TERF2IP'		SLC28A3	'ZFP36L1'
				SNX15	'TET2'		SLC30A8	'ZFP64'
				SNX17	'TET3'		SLC35F5	'ZFP90'
				SNX21	'TFAP2D'		SLC38A6	'ZFPM2'
				SNX27	'TFAP4'		SLC39A11	'ZFYVE1'
				SNX32	'TFDP2'		SLC4A3	'ZHX2'
				SNX4	'TFG'		SLC52A3	'ZHX3'
				SNX6	'TGFBRAP1'		SLC5A3	'ZKSCAN2'
				SON	'TGS1'		SLC6A9	'ZMAT4'
				SORBS2	'THAP11'		SLC8A1	'ZMYND11'
				SORCS1	'THOC5'		SLC9A9	'ZNF100'
				SORCS3	'THRB'		SLCO3A1	'ZNF124'
				SORT1	'THSD7A'		SLIT2	'ZNF22'
				SOS2	'THSD7B'		SLIT3	'ZNF257'
				SOX11	'TIA1'		SLITRK6	'ZNF365'
				SOX2	'TIAM2'		SMAD1	'ZNF385D'
				SOX2-OT	'TLE1'		SMAD2	'ZNF407'
				SOX5	'TLE4'		SMAD7	'ZNF429'
				SOX8	'TMEFF2'		SMARCA1	'ZNF430'
				SP3P	'TMEM131'		SMARCA2	'ZNF462'
				SP4	'TMEM132E'		SMARCE1	'ZNF507'
				SPATA2L	'TMEM151A'		SMC2	'ZNF516'
				SPATS2	'TMEM155'		SMG6	'ZNF518A'
				SPECC1	'TMEM55A'		SMIM21	'ZNF518B'
				SPEG	'TMEM74'		SMPD3	'ZNF521'
				SPHKAP	'TMPO'		SMURF2	'ZNF536'
				SPIRE2	'TMPRSS5'		SND1	'ZNF608'
				SPOCK1	'TMTC1'		SNHG20	'ZNF611'
				SPRED1	'TMTC2'		SNHG5	'ZNF618'
				SPRED2	'TMTC4'		SNTB1	'ZNF644'
				SPRY4	'TNKS'		SNX16	'ZNF674'
				SPRYD3	'TNPO1'		SNX19	'ZNF703'
				SPTBN2	'TNRC6A'		SORCS1	'ZNF704'
				SRCAP	'TNRC6C'		SORL1	'ZNF717'
				SRCIN1	'TOB2'		SOX14	'ZNF730'
				SREBF2	'TOM1L2'		SOX5	'ZNF770'
				SRGAP1	'TOMM40'		SOX6	'ZNF804A'
				SRGAP3	'TOP2A'		SP3	'ZNF804B'
				SRP72	'TOX3'		SPAG17
				SRPK2	'TOX4'		SPANXA2-OT1
				SRRM3	'TP53BP1'		SPANXC
				SRRM4	'TP53INP2'		SPANXN1
				SRSF6	'TPM3'		SPANXN4
				SRSF9	'TRABD'		SPATA17
				SSBP2	'TRAIP'		SPATA19
				ST13	'TRANK1'		SPATA6
				ST18	'TRAPPC1'		SPATA8
				ST3GAL2	'TRAPPC6B'		SPATS2L
				ST6GAL2	'TRIB2'		SPDL1
				ST6GALNAC3	'TRIM23'		SPIDR
				ST8SIA5	'TRIM32'		SPON1
				STAC	'TRIM37'		SPRY1
				STAU1	'TRIM8'		SPRY2
				STH	'TRIP12'		SPRY4
				STIM2	'TROVE2'		SPTLC3
				STIP1	'TRPC3'		SPTSSA
				STK24	'TRPC4AP'		SQOR
				STK25	'TRPM3'		SRBD1
				STK32B	'TSC1'		SRL
				STK32C	'TSC22D2'		SRSF6
				STOX2	'TSC22D4'		SS18
				STRADA	'TSGA10IP'		SSFA2
				STT3B	'TSHZ1'		ST6GAL2
				STUB1	'TSHZ3'		ST6GALNAC3
				STX5	'TTC19'		STAG1
				STXBP1	'TTC28'		STAG3L4
				STXBP6	'TTC8'		STAT3
				SUFU	'TTC9C'		STK33
				SUN1	'TTL'		STRA8
				SUPT16H	'TTLL11'		STX8
				SYBU	'TTYH1'		SUCLA2
				SYNCRIP	'TUBA1A'		SUCLG2
				SYNDIG1L	'TUBA1C'		SUDS3
				SYNE1	'TUBG1'		SUGCT
				SYNE2	'TUBG2'		SULT1C4
				SYNRG	'TUBGCP4'		SUPT3H
				SYT1	'TUG1'		SVBP
				SYT11	'TULP1'		SVEP1
				SYT12	'TULP4'		SYT10
				SYT14	'TUSC1'		SYTL4
				SYT17	'TUSC2'		TAB2
				SYT6	'TUSC3'		TAF4B
				SYT7	'UBAP2L'		TANC1
				SZT2	'UBASH3B'		TANGO6
				TACC3	'UBE2C'		TANK
				TAF6	'UBE2E1'		TBC1D16
				TAF6L	'UBE2E2'		TBC1D22A
				TANC2	'UBE2I'		TBC1D23
				TAOK1	'UBE2K'		TBC1D32
				TATDN2	'UBE2V2'		TBCA
				TBC1D28	'UBE2W'		TBL1X
				TBC1D5	'UBE3B'		TBL1XR1
				TBC1D8	'UBN1'		TBX15
				TBR1	'UBQLN1'		TBX18
				TCEA2	'UBQLN4'		TBX3
				TCEB3B	'UBTF'		TBX5
				TCERG1	'UHRF1'		TCERG1L
				TCERG1L	'UHRF2'		TCF12
				TCF12	'ULBP1'		TCF4
				TCF20	'ULK3'		TCF7L2
				TCF25	'UNC13C'		TCOF1
				TCF4	'UNC5C'		TDGF1P3
				TCHP	'UNC79'		TDRD3
				TEAD1	'UNC80'		TECRL
				TEF	'USP19'		TENM1
				TERF1	'USP28'		TENM2
				TERF2	'USP3'		TENM3
				TERF2IP	'USP33'		TENM4
				TET2	'USP34'		TET2
				TET3	'USP37'		TEX29
				TFAP2B	'USP4'		TEX45
				TFAP2D	'USP8'		TFAP2A
				TFAP4	'UTRN'		TFAP2B
				TFDP2	'VAC14'		TFAP2D
				TFG	'VGLL4'		TFCP2L1
				TGFBRAP1	'VLDLR'		TFEC
				TGS1	'VPRBP'		TGFBR1
				TH	'VPS26B'		TGFBRAP1
				THAP11	'VPS29'		THBS4
				THOC5	'VPS33A'		THSD4
				THRB	'VPS37B'		THSD7A
				THSD7A	'VPS45'		THSD7B
				THSD7B	'VPS4A'		TLE1
				TIA1	'VPS8'		TLE3
				TIAM2	'VSTM2A'		TLE4
				TLE1	'WAC'		TLL1
				TLE4	'WBSCR17'		TLR4
				TMEFF2	'WDR1'		TM9SF4
				TMEM131	'WDR26'		TMCO5A
				TMEM132E	'WDR33'		TMEM114
				TMEM151A	'WDR37'		TMEM131L
				TMEM155	'WDR48'		TMEM135
				TMEM55A	'WDR6'		TMEM161B
				TMEM74	'WIPF2'		TMEM182
				TMPO	'WNK1'		TMEM2
				TMPRSS5	'WNK2'		TMEM215
				TMTC1	'WNT1'		TMEM232
				TMTC2	'WNT10B'		TMEM26
				TMTC4	'WWOX'		TMEM30B
				TNKS	'XPO1'		TMEM38B
				TNPO1	'XPO4'		TMEM68
				TNRC6A	'XPO6'		TMPRSS15
				TNRC6C	'XRCC6'		TMTC2
				TOB2	'XYLT1'		TNC
				TOM1L2	'YEATS2'		TNFAIP6
				TOMM40	'YLPM1'		TNFRSF21
				TOP2A	'YPEL4'		TNP1
				TOX3	'YTHDC2'		TNS3
				TOX4	'YTHDF2'		TOM1L1
				TP53BP1	'YWHAB'		TOP1
				TP53INP2	'YY1AP1'		TOP2B
				TPM3	'ZBTB10'		TOX
				TRABD	'ZBTB20'		TOX3
				TRAIP	'ZBTB34'		TPH2
				TRANK1	'ZBTB37'		TPK1
				TRAPPC1	'ZBTB38'		TPRG1
				TRAPPC6B	'ZBTB4'		TPTE
				TRIB2	'ZBTB46'		TRHDE
				TRIM23	'ZC3H10'		TRIB1
				TRIM32	'ZC3H6'		TRIB2
				TRIM37	'ZC3H7B'		TRIM24
				TRIM8	'ZCCHC14'		TRIM29
				TRIP12	'ZCCHC2'		TRIM42
				TROVE2	'ZCCHC24'		TRIM44
				TRPC3	'ZCCHC8'		TRIML1
				TRPC4AP	'ZDBF2'		TRIO
				TRPM3	'ZDHHC2'		TRNP1
				TSC1	'ZDHHC8'		TRPC4
				TSC22D2	'ZEB2'		TRPS1
				TSC22D4	'ZFAT'		TRPV3
				TSGA10IP	'ZFHX3'		TSHZ2
				TSHZ1	'ZFHX4'		TSHZ3
				TSHZ3	'ZFP64'		TSN
				TSSK6	'ZFPL1'		TSPAN11
				TTC19	'ZFPM2'		TSPAN9
				TTC28	'ZFR'		TSPEAR
				TTC8	'ZFR2'		TTC29
				TTC9C	'ZFYVE28'		TTC39B
				TTL	'ZMIZ2'		TTLL5
				TTLL11	'ZNF131'		TTN
				TTYH1	'ZNF142'		TUBGCP5
				TUBA1A	'ZNF148'		TUSC1
				TUBA1C	'ZNF280D'		TUSC3
				TUBG1	'ZNF326'		TWISTNB
				TUBG2	'ZNF335'		TXNL1
				TUBGCP4	'ZNF365'		TYRP1
				TUG1	'ZNF385D'		TYW3
				TULP1	'ZNF407'		UACA
				TULP4	'ZNF462'		UBAC2-AS1
				TUSC1	'ZNF512B'		UBALD1
				TUSC2	'ZNF521'		UBE2E2
				TUSC3	'ZNF536'		UBE2NL
				UBAP2L	'ZNF608'		UBIAD1
				UBASH3B	'ZNF609'		UBR3
				UBE2C	'ZNF618'		UBXN2B
				UBE2E1	'ZNF689'		UGT2B28
				UBE2E2	'ZNF804A'		UGT2B4
				UBE2I	'ZNF821'		ULK4
				UBE2K	'ZRANB2'		UPK2
				UBE2V2	'ZSWIM6'		USH2A
				UBE2W	'ZW10'		USP9X
				UBE3B	'ZWILCH'		UST
				UBN1	'ZZEF1'		UVSSA
				UBQLN1	'ZZZ3'		VAPA
				UBQLN4			VGLL3
				UBTF			VPS13B
				UHRF1			VPS13C
				UHRF2			VPS50
				ULBP1			VRK2
				ULK3			VTI1A
				UNC13C			VWA8
				UNC5C			WARS2
				UNC79			WDR1
				UNC80			WDR41
				USP19			WDR45
				USP28			WDR72
				USP3			WDR75
				USP33			WNT2
				USP34			WNT5A
				USP37			WT1
				USP4			WT1-AS
				USP8			XIRP2
				UTRN			XPOT
				VAC14			XRCC5
				VGLL4			XRRA1
				VLDLR			XYLT1
				VPRBP			YTHDF3
				VPS26B			ZADH2
				VPS29			ZBBX
				VPS33A			ZBTB16
				VPS37B			ZBTB20
				VPS45			ZC3H12C
				VPS4A			ZC3H15
				VPS8			ZC3H3
				VSTM2A			ZDHHC1
				WAC			ZDHHC15
				WBSCR17			ZFAND1
				WDR1			ZFAND3
				WDR26			ZFHX3
				WDR33			ZFHX4
				WDR37			ZFP36L1
				WDR45L			ZFP64
				WDR48			ZFPM2
				WDR6			ZFYVE1
				WIPF2			ZHX2
				WNK1			ZHX3
				WNK2			ZKSCAN2
				WNT1			ZNF100
				WNT10B			ZNF124
				WWOX			ZNF22
				XPO1			ZNF257
				XPO4			ZNF385D
				XPO6			ZNF407
				XRCC6			ZNF429
				XYLT1			ZNF430
				YEATS2			ZNF462
				YLPM1			ZNF507
				YPEL4			ZNF516
				YTHDC2			ZNF518A
				YTHDF2			ZNF518B
				YWHAB			ZNF521
				YY1AP1			ZNF608
				ZBTB10			ZNF611
				ZBTB20			ZNF618
				ZBTB34			ZNF644
				ZBTB37			ZNF648
				ZBTB38			ZNF674
				ZBTB4			ZNF703
				ZBTB46			ZNF704
				ZC3H10			ZNF717
				ZC3H6			ZNF730
				ZC3H7B			ZNF770
				ZCCHC14			ZNF804B
				ZCCHC2
				ZCCHC24
				ZCCHC8
				ZDBF2
				ZDHHC2
				ZDHHC8
				ZEB2
				ZFAT
				ZFHX3
				ZFHX4
				ZFP64
				ZFPL1
				ZFPM2
				ZFR
				ZFR2
				ZFYVE28
				ZIC1
				ZMIZ2
				ZNF131
				ZNF142
				ZNF148
				ZNF238
				ZNF280D
				ZNF326
				ZNF335
				ZNF365
				ZNF385D
				ZNF407
				ZNF462
				ZNF503-AS1
				ZNF512B
				ZNF521
				ZNF536
				ZNF608
				ZNF609
				ZNF618
				ZNF689
				ZNF804A
				ZNF821
				ZRANB2
				ZSWIM6
				ZW10
				ZWILCH
				ZZEF1
				ZZZ3

## Sheet: Fig1 B,C,D RNA_seq_regions
Statiscal Analysis RNA-seq data.
Friedman statistics on data collapsed per patient (median value per donor)
Medians values per donor per regions per gene set
Results of Friedman test statistics with Dunn's multiple comparisons test with Holm correction
N (neurons) per region per cell class
Kruskal-Wallis Statictics result on pooled data from all 3 donors, each data point is a cell
Dunn's multiple comparison test with Holm -corrected p-values
Calculated variance between and within donors per gene set
	Geneset	IQ					Geneset	EA					Geneset	HAR
	GLUTAMATERGIC						GLUTAMATERGIC						GLUTAMATERGIC
	Donor H200.1023	Donor H200.1025	Donor H200.1030				Donor H200.1023	Donor H200.1025	Donor H200.1030				Donor H200.1023	Donor H200.1025	Donor H200.1030
MTG	﻿0.8700089656250005	﻿0.8994145163782052	﻿0.8848266203525649			MTG	﻿1.2508021761358106	﻿1.2833923840255763	﻿1.2708994083526188			MTG	﻿1.0503581200711394	﻿1.0876560537262852	﻿1.0751255630521692
CgG	﻿0.8884150664209401	﻿0.8734048272649562	﻿0.8950490896260677			CgG	﻿1.2624409568635788	﻿1.2365742216382465	﻿1.2760763216504276			CgG	﻿1.0774501423577225	﻿1.057174188550135	﻿1.0834287486178886
M1	﻿0.8843990079380356	﻿0.9128035243055558	﻿0.8932071685897434			M1	﻿1.26877981187576	﻿1.2896786944092544	﻿1.2679450080755168			M1	﻿1.0704629410094875	﻿1.089089672296746	﻿1.0622576907994574
A1	﻿0.8532294190064117	﻿0.8558862159455125	﻿0.8678823676388872			A1	﻿1.2267567729841644	﻿1.2187234380694296	﻿1.2563815918270398			A1	﻿1.0345562544579958	﻿1.0175946431775058	﻿1.0599486717750695
V1	﻿0.8182659166666657	﻿0.7681444275373936	﻿0.7999095273717939			V1	﻿1.1812154092691838	﻿1.1176076127588308	﻿1.1685863344336171			V1	﻿0.9577976243360452	﻿0.9147439004539298	﻿0.9544414931300825
S1	﻿0.8551714463034181	﻿0.8455776808279922	﻿0.8238929620512818			S1	﻿1.236663201175392	﻿1.2191429652040209	﻿1.200065677710112			S1	﻿1.0400518703658548	﻿1.0228576855352285	﻿0.9982121026151757
	P value	0.0009					P value	0.0018					P value	0.0018
	Exact or approximate P value?	Exact					Exact or approximate P value?	Exact					Exact or approximate P value?	Exact
	P value summary	***					P value summary	**					P value summary	**
	Are means signif. different? (P < 0.05)	Yes					Are means signif. different? (P < 0.05)	Yes					Are means signif. different? (P < 0.05)	Yes
	Number of groups	6					Number of groups	6					Number of groups	6
	Friedman statistic	13.48					Friedman statistic	13.1					Friedman statistic	13.1
	Dunn's multiple comparisons test	Adjusted P Value					Dunn's multiple comparisons test	Adjusted P Value					Dunn's multiple comparisons test	Adjusted P Value
	MTG vs. CgG	>0.9999					MTG vs. CgG	>0.9999					MTG vs. CgG	>0.9999
	MTG vs. M1	>0.9999					MTG vs. M1	>0.9999					MTG vs. M1	>0.9999
	MTG vs. S1	>0.9999					MTG vs. S1	>0.9999					MTG vs. S1	>0.9999
	MTG vs. V1	0.4364					MTG vs. V1	0.2457					MTG vs. V1	0.2457
	MTG vs. A1	>0.9999					MTG vs. A1	>0.9999					MTG vs. A1	>0.9999
	CgG vs. M1	>0.9999					CgG vs. M1	>0.9999					CgG vs. M1	>0.9999
	CgG vs. S1	0.743					CgG vs. S1	>0.9999					CgG vs. S1	>0.9999
	CgG vs. V1	0.0683					CgG vs. V1	0.1324					CgG vs. V1	0.0683
	CgG vs. A1	>0.9999					CgG vs. A1	>0.9999					CgG vs. A1	0.743
	M1 vs. S1	0.743					M1 vs. S1	>0.9999					M1 vs. S1	>0.9999
	M1 vs. V1	0.0683					M1 vs. V1	0.0683					M1 vs. V1	0.1324
	M1 vs. A1	>0.9999					M1 vs. A1	0.743					M1 vs. A1	>0.9999
	S1 vs. V1	>0.9999					S1 vs. V1	>0.9999					S1 vs. V1	>0.9999
	S1 vs. A1	>0.9999					S1 vs. A1	>0.9999					S1 vs. A1	>0.9999
	V1 vs. A1	>0.9999					V1 vs. A1	>0.9999					V1 vs. A1	>0.9999
	GABAERGIC						GABAERGIC						GABAERGIC
	Donor H200.1023	Donor H200.1025	Donor H200.1030				Donor H200.1023	Donor H200.1025	Donor H200.1030				Donor H200.1023	Donor H200.1025	Donor H200.1030
MTG	﻿0.7340178363488243	﻿0.7554196454059826	﻿0.7514990598290583			MTG	﻿1.0700126231668698	﻿1.105510096394643	﻿1.1005558411023106			MTG	﻿0.9098852882079946	﻿0.9252048329878052	﻿0.9366980378658524
CgG	﻿0.7141860807371793	﻿0.7124109004326913	﻿0.7212707569871799			CgG	﻿1.0334852414555438	﻿1.027126855712543	﻿1.054403726071862			CgG	﻿0.8710607567547431	﻿0.8643212257113817	﻿0.891418077140921
M1	﻿0.7441964762019231	﻿0.7376345257371804	﻿0.737551493632479			M1	﻿1.0738181263246052	﻿1.0782502823203424	﻿1.079876826303289			M1	﻿0.9164072966768309	﻿0.9228056605013556	﻿0.9196119041937671
A1	﻿0.704001996955128	﻿0.6961948485683762	﻿0.6862881677297008			A1	﻿1.0279248855298408	﻿1.0345160346894042	﻿1.008525790627282			A1	﻿0.8708547085230363	﻿0.8886750699695121	﻿0.8604567108130078
V1	﻿0.7482692560950852	﻿0.7076926788247857	﻿0.7416561283012822			V1	﻿1.0806372763063337	﻿1.0285701301218002	﻿1.0875080118788043			V1	﻿0.9175845030453933	﻿0.8638429940921408	﻿0.9225923517208678
S1	﻿0.7254507867521353	﻿0.7058070220886747	﻿0.7407388319337609			S1	﻿1.0570544234287471	﻿1.0271862782155903	﻿1.0903453958891545			S1	﻿0.903176096178863	﻿0.8720631675304888	﻿0.9282601053794038
	P value	0.0247					P value	0.0905					P value	0.2014
	Exact or approximate P value?	Exact					Exact or approximate P value?	Exact					Exact or approximate P value?	Exact
	P value summary	*					P value summary	ns					P value summary	ns
	Are means signif. different? (P < 0.05)	Yes					Are means signif. different? (P < 0.05)	No					Are means signif. different? (P < 0.05)	No
	Number of groups	6					Number of groups	6					Number of groups	6
	Friedman statistic	10.81					Friedman statistic	8.905					Friedman statistic	7.381
	Dunn's multiple comparisons test	Adjusted P Value					Dunn's multiple comparisons test	Adjusted P Value					Dunn's multiple comparisons test	Adjusted P Value
	MTG vs. CgG	>0.9999					MTG vs. CgG	0.2457					MTG vs. CgG	0.4364
	MTG vs. M1	>0.9999					MTG vs. M1	>0.9999					MTG vs. M1	>0.9999
	MTG vs. S1	0.0683					MTG vs. S1	0.4364					MTG vs. S1	0.4364
	MTG vs. V1	>0.9999					MTG vs. V1	>0.9999					MTG vs. V1	>0.9999
	MTG vs. A1	>0.9999					MTG vs. A1	>0.9999					MTG vs. A1	>0.9999
	CgG vs. M1	>0.9999					CgG vs. M1	>0.9999					CgG vs. M1	>0.9999
	CgG vs. S1	>0.9999					CgG vs. S1	>0.9999					CgG vs. S1	>0.9999
	CgG vs. V1	>0.9999					CgG vs. V1	>0.9999					CgG vs. V1	>0.9999
	CgG vs. A1	>0.9999					CgG vs. A1	>0.9999					CgG vs. A1	>0.9999
	M1 vs. S1	0.4364					M1 vs. S1	>0.9999					M1 vs. S1	>0.9999
	M1 vs. V1	>0.9999					M1 vs. V1	>0.9999					M1 vs. V1	>0.9999
	M1 vs. A1	>0.9999					M1 vs. A1	>0.9999					M1 vs. A1	>0.9999
	S1 vs. V1	0.2457					S1 vs. V1	>0.9999					S1 vs. V1	>0.9999
	S1 vs. A1	>0.9999					S1 vs. A1	>0.9999					S1 vs. A1	>0.9999
	V1 vs. A1	>0.9999					V1 vs. A1	>0.9999					V1 vs. A1	>0.9999
	NON-NEURONAL						NON-NEURONAL						NON-NEURONAL
	Donor H200.1023	Donor H200.1025	Donor H200.1030				Donor H200.1023	Donor H200.1025	Donor H200.1030				Donor H200.1023	Donor H200.1025	Donor H200.1030
MTG	﻿0.4308960447863248	﻿0.43607855361645326	﻿0.46443829361645234			MTG	﻿0.6116434581059688	﻿0.6690065844336182	﻿0.670055050800851			MTG	﻿0.5614350205826583	﻿0.6161960157113837	﻿0.622980420159214
CgG	﻿0.43357032261752093	﻿0.4531995373504275	﻿0.4270677277564111			CgG	﻿0.6546232791504245	﻿0.6480748437210734	﻿0.6092581159378799			CgG	﻿0.6389691817479671	﻿0.6193036393834683	﻿0.5810447526829277
M1	﻿0.4222880556623935	﻿0.4715275344551279	﻿0.4389982306196576			M1	﻿0.5997944308465271	﻿0.6626761684774666	﻿0.6214336428623599			M1	﻿0.552260960006775	﻿0.6105883689972892	﻿0.5632644619918704
A1	﻿0.39942320399038456	﻿0.4507949209829058	﻿0.41307167913995796			A1	﻿0.57200720640073	﻿0.663178750755176	﻿0.5742770033556635			A1	﻿0.5391642281571827	﻿0.6286448430623307	﻿0.5244895978387532
V1	﻿0.4254388453739312	﻿0.40925883250000045	﻿0.4497092519444452			V1	﻿0.6188076568148608	﻿0.6014291090012179	﻿0.66331784236297			V1	﻿0.5554997429607043	﻿0.5520682139397022	﻿0.6015573569986474
S1	﻿0.4139838952029916	﻿0.427416310726495	﻿0.4412701411324788			S1	﻿0.5901812283191217	﻿0.6164509850639461	﻿0.6401114748294778			S1	﻿0.5106042932994576	﻿0.5790280207046071	﻿0.57631913392954
	P value	0.534					P value	0.5108					P value	0.2755
	Exact or approximate P value?	Exact					Exact or approximate P value?	Exact					Exact or approximate P value?	Exact
	P value summary	ns					P value summary	ns					P value summary	ns
	Are means signif. different? (P < 0.05)	No					Are means signif. different? (P < 0.05)	No					Are means signif. different? (P < 0.05)	No
	Number of groups	6					Number of groups	6					Number of groups	6
	Friedman statistic	4.524					Friedman statistic	4.714					Friedman statistic	6.619
	Dunn's multiple comparisons test	Adjusted P Value					Dunn's multiple comparisons test	Adjusted P Value					Dunn's multiple comparisons test	Adjusted P Value
	MTG vs. CgG	>0.9999					MTG vs. CgG	>0.9999					MTG vs. CgG	>0.9999
	MTG vs. M1	>0.9999					MTG vs. M1	>0.9999					MTG vs. M1	>0.9999
	MTG vs. S1	>0.9999					MTG vs. S1	0.743					MTG vs. S1	>0.9999
	MTG vs. V1	>0.9999					MTG vs. V1	>0.9999					MTG vs. V1	>0.9999
	MTG vs. A1	>0.9999					MTG vs. A1	>0.9999					MTG vs. A1	0.743
	CgG vs. M1	>0.9999					CgG vs. M1	>0.9999					CgG vs. M1	>0.9999
	CgG vs. S1	>0.9999					CgG vs. S1	>0.9999					CgG vs. S1	>0.9999
	CgG vs. V1	>0.9999					CgG vs. V1	>0.9999					CgG vs. V1	>0.9999
	CgG vs. A1	>0.9999					CgG vs. A1	>0.9999					CgG vs. A1	0.743
	M1 vs. S1	>0.9999					M1 vs. S1	>0.9999					M1 vs. S1	>0.9999
	M1 vs. V1	>0.9999					M1 vs. V1	>0.9999					M1 vs. V1	>0.9999
	M1 vs. A1	>0.9999					M1 vs. A1	>0.9999					M1 vs. A1	>0.9999
	S1 vs. V1	>0.9999					S1 vs. V1	>0.9999					S1 vs. V1	>0.9999
	S1 vs. A1	>0.9999					S1 vs. A1	>0.9999					S1 vs. A1	>0.9999
	V1 vs. A1	>0.9999					V1 vs. A1	>0.9999					V1 vs. A1	>0.9999
N(cells) per regions from all the three donors
glutamatergic			GABAergic			non-neuronal			Total
MTG	10324		MTG	3784		MTG	1411		MTG	15519
CGG	3281		CGG	1936		CGG	722		CGG	5939
M1	3594		M1	1580		M1	781		M1	5955
S1	3620		S1	1483		S1	595		S1	5698
V1	6372		V1	977		V1	502		V1	7851
A1	4038		A1	1690		A1	742		A1	6470
total	31229		total	11450		total	4753
Kurskal-Wallis-Test	H-statisc	p-value uncorr				Kurskal-Wallis-Test	H-statisc	p-value uncorr				Kurskal-Wallis-Test	H-statisc	p-value uncorr
Glutamatergic	3507.04	0				Glutamatergic	3408.66	0				Glutamatergic	5972.13	0
GABAergic	331.2617989	1.89e-69				GABAergic	417.984	3.94e-88				GABAergic	408.307	4.8e-86
Non-neuronal	48.7287	2.52e-09				Non-neuronal	52.5328	4.19e-10				Non-neuronal	63.3573	2.46e-12
Glutamatergic	Dunn test, Holm corrected					Glutamatergic	Dunn test, Holm corrected					Glutamatergic	Dunn test, Holm corrected
A	B	p-unc	p-corr			A	B	p-unc	p-corr			A	B	p-unc	p-corr
A1C	CgG	2.91e-38	1.75e-37			A1C	CgG	3.94e-27	1.97e-26			A1C	CgG	5.18e-61	3.11e-60
A1C	M1	6.85e-64	4.8e-63			A1C	M1	3.34e-56	2.34e-55			A1C	M1	2.04e-61	1.43e-60
A1C	MTG	5.72e-28	2.86e-27			A1C	MTG	2.19e-40	1.32e-39			A1C	MTG	2.1e-47	1.05e-46
A1C	S1	7.68e-22	3.07e-21			A1C	S1	2.73e-13	1.09e-12			A1C	S1	1.08e-18	4.32e-18
A1C	V1C	3.69e-219	4.43e-218			A1C	V1C	9.24e-211	1.11e-209			A1C	V1C	0	0
CgG	M1	2.59e-07	5.17e-07			CgG	M1	2.19e-09	6.58e-09			CgG	M1	0.661385	0.661385
CgG	MTG	0.00010691	0.00010691			CgG	MTG	0.315614	0.315614			CgG	MTG	1.47e-05	2.93e-05
CgG	S1	1.08e-96	1.08e-95			CgG	S1	2.64e-65	2.12e-64			CgG	S1	8.48e-125	8.48e-124
CgG	V1C	0	0			CgG	V1C	0	0			CgG	V1C	0	0
M1	MTG	1.37e-21	4.11e-21			M1	MTG	4.86e-09	9.72e-09			M1	MTG	2.01e-06	6.03e-06
M1	S1	3.31e-126	3.64e-125			M1	S1	7.19e-100	7.19e-99			M1	S1	1.4e-123	1.26e-122
M1	V1C	0	0			M1	V1C	0	0			M1	V1C	0	0
MTG	S1	7.19e-96	6.47e-95			MTG	S1	7.13e-93	6.41e-92			MTG	S1	1.09e-118	8.71e-118
MTG	V1C	0	0			MTG	V1C	0	0			MTG	V1C	0	0
S1	V1C	1.19e-91	9.55e-91			S1	V1C	1.43e-107	1.57e-106			S1	V1C	8.96e-261	9.85e-260
GABAergic	Dunn test, Holm corrected					GABAergic	Dunn test, Holm corrected					GABAergic	Dunn test, Holm corrected
A	B	p-unc	p-corr			A	B	p-unc	p-corr			A	B	p-unc	p-corr
A1C	CgG	0.098314	0.190483			A1C	CgG	0.00498978	0.0149693			A1C	CgG	5.02654e-07	3.51858e-06
A1C	M1	1.79937e-06	1.25956e-05			A1C	M1	2.59e-08	1.81e-07			A1C	M1	5.23555e-09	4.71199e-08
A1C	MTG	7.29309e-16	8.0224e-15			A1C	MTG	3.16e-24	3.8e-23			A1C	MTG	2.25237e-20	2.47761e-19
A1C	S1	3.63242e-14	3.63242e-13			A1C	S1	2.86e-10	2.57e-09			A1C	S1	3.71637e-07	2.97309e-06
A1C	V1C	0.0232883	0.0931531			A1C	V1C	0.0390252	0.0390252			A1C	V1C	0.54432	0.867189
CgG	M1	1.2052e-11	1.08468e-10			CgG	M1	7.6e-19	8.36e-18			CgG	M1	1.36769e-29	1.778e-28
CgG	MTG	3.87163e-28	5.03312e-27			CgG	MTG	1.08e-49	1.51e-48			CgG	MTG	4.89208e-61	7.33811e-60
CgG	S1	1.54988e-11	1.2399e-10			CgG	S1	1.45e-05	7.25e-05			CgG	S1	0.433594	0.867189
CgG	V1C	0.000112167	0.000673005			CgG	V1C	2.39e-06	1.44e-05			CgG	V1C	8.73286e-07	5.23972e-06
M1	MTG	0.0646746	0.190483			M1	MTG	0.00182501	0.00730006			M1	MTG	0.0552384	0.165715
M1	S1	2.98548e-31	4.17967e-30			M1	S1	3.3e-30	4.29e-29			M1	S1	4.74289e-26	5.69147e-25
M1	V1C	0.0634944	0.190483			M1	V1C	0.00592083	0.0149693			M1	V1C	1.35154e-05	5.40617e-05
MTG	S1	9.56466e-61	1.4347e-59			MTG	S1	5.25e-65	7.88e-64			MTG	S1	4.76362e-50	6.66907e-49
MTG	V1C	0.000178291	0.000891456			MTG	V1C	4.69e-09	3.76e-08			MTG	V1C	1.89373e-11	1.89373e-10
S1	V1C	2.55946e-17	3.07136e-16			S1	V1C	1.41e-13	1.41e-12			S1	V1C	1.02546e-06	5.23972e-06
Non-neuronal	Dunn test, Holm corrected					Non-neuronal	Dunn test, Holm corrected					Non-neuronal	Dunn test, Holm corrected
A	B	p-unc	p-corr			A	B	p-unc	p-corr			A	B	p-unc	p-corr
A1C	CgG	0.463138	1			A1C	CgG	0.101044	0.552229			A1C	CgG	0.00688762	0.0688762
A1C	M1	0.0125699	0.100559			A1C	M1	0.0808551	0.552229			A1C	M1	0.557696	1
A1C	MTG	0.00034033	0.00408395			A1C	MTG	2.37e-06	3.32e-05			A1C	MTG	9.08e-07	1.27e-05
A1C	S1	0.018762	0.131334			A1C	S1	0.0788898	0.552229			A1C	S1	0.0513967	0.205587
A1C	V1C	0.682311	1			A1C	V1C	0.522495	1			A1C	V1C	0.959267	1
CgG	M1	0.106578	0.532892			CgG	M1	0.936241	1			CgG	M1	0.00854212	0.0688762
CgG	MTG	0.00512315	0.0461084			CgG	MTG	0.00144085	0.0144085			CgG	MTG	0.00974229	0.0688762
CgG	S1	0.00156714	0.0172385			CgG	S1	0.0009137	0.0100507			CgG	S1	2.51e-05	0.00030116
CgG	V1C	0.181873	0.727491			CgG	V1C	0.201146	0.804584			CgG	V1C	0.00691289	0.0688762
M1	MTG	0.345222	1			M1	MTG	0.00259819	0.0233837			M1	MTG	1.12e-05	0.00014584
M1	S1	3.04e-06	4.26e-05			M1	S1	0.00057672	0.00692059			M1	S1	0.00714584	0.0688762
M1	V1C	0.00167623	0.0172385			M1	V1C	0.284398	0.853194			M1	V1C	0.583677	1
MTG	S1	1.87e-09	2.8e-08			MTG	S1	1.95e-10	2.92e-09			MTG	S1	5.5e-11	8.25e-10
MTG	V1C	8.37e-05	0.00108833			MTG	V1C	0.00023938	0.0031119			MTG	V1C	2.63e-05	0.00030116
S1	V1C	0.0656194	0.393716			S1	V1C	0.0195481	0.156385			S1	V1C	0.0322165	0.161083
Variance within and between donors						Variance within and between donors						Variance within and between donors
IQ within		IQ between				EA within		EA between				HAR within		HAR between
donor						1	0.045349	0.000541062				1	0.028955	0.000466648
1	0.023802	0.000251075				2	0.053388					2	0.032968
2	0.027914					3	0.048271					3	0.030748
3	0.025496
						average	0.049003					average	0.03089
average	0.025737

## Sheet: Fig1E RNA_seq cell classes MTG
Statiscal Analysis RNA-seq data between cell classes in MTG
Friedman statistics on data collapsed per patient (median value per donor)
Results of Friedman test statistics with Dunn's multiple comparisons test with Holm correction
Kruskal-Wallis Statictics result on pooled data from all 3 donors, each data point is a cell
Dunn's multiple comparison test with Holm -corrected p-values
MTG_IQ								MTG_EA								MTG_HAR
Friedman test								Friedman test								Friedman test
P value	0.0278							P value	0.0278							P value	0.0278
Exact or approximate P value?	Exact							Exact or approximate P value?	Exact							Exact or approximate P value?	Exact
P value summary	*							P value summary	*							P value summary	*
Are means signif. different? (P < 0.05)	Yes							Are means signif. different? (P < 0.05)	Yes							Are means signif. different? (P < 0.05)	Yes
Number of groups	3							Number of groups	3							Number of groups	3
Friedman statistic	6							Friedman statistic	6							Friedman statistic	6
Data summary								Data summary								Data summary
Number of treatments (columns)	3							Number of treatments (columns)	3							Number of treatments (columns)	3
Number of subjects (rows)	3							Number of subjects (rows)	3							Number of values (total)	9
Dunn's multiple comparisons test	Mean rank diff.	Significant?	Summary	Adjusted P Value				Dunn's multiple comparisons test	Mean rank diff.	Significant?	Summary	Adjusted P Value				Dunn's multiple comparisons test	Mean rank diff.	Significant?	Summary	Adjusted P Value
Glutamatergic vs. GABAergic	3	No	ns	0.662	A-B			Glutamatergic vs. GABAergic	3	No	ns	0.662	A-B			Glutamatergic vs. GABAergic	3	No	ns	0.662	A-B
Glutamatergic vs. Non-Neuronal	6	Yes	*	0.0429	A-C			Glutamatergic vs. Non-Neuronal	6	Yes	*	0.0429	A-C			Glutamatergic vs. Non-Neuronal	6	Yes	*	0.0429	A-C
GABAergic vs. Non-Neuronal	3	No	ns	0.662	B-C			GABAergic vs. Non-Neuronal	3	No	ns	0.662	B-C			GABAergic vs. Non-Neuronal	3	No	ns	0.662	B-C
Test details	Mean rank 1	Mean rank 2	Mean rank diff.	n1	n2	Z		Test details	Mean rank 1	Mean rank 2	Mean rank diff.	n1	n2	Z		Test details	Mean rank 1	Mean rank 2	Mean rank diff.	n1	n2	Z
Glutamatergic vs. GABAergic	9	6	3	3	3	1.225		Glutamatergic vs. GABAergic	9	6	3	3	3	1.225		Glutamatergic vs. GABAergic	9	6	3	3	3	1.225
Glutamatergic vs. Non-Neuronal	9	3	6	3	3	2.449		Glutamatergic vs. Non-Neuronal	9	3	6	3	3	2.449		Glutamatergic vs. Non-Neuronal	9	3	6	3	3	2.449
GABAergic vs. Non-Neuronal	6	3	3	3	3	1.225		GABAergic vs. Non-Neuronal	6	3	3	3	3	1.225		GABAergic vs. Non-Neuronal	6	3	3	3	3	1.225
Kurskal-Wallis-Test	H-statisc	p-value uncorr						Kurskal-Wallis-Test	H-statisc	p-value uncorr						Kurskal-Wallis-Test	H-statisc	p-value uncorr
	7220.15	0							7416.27	0							6706.23	0
A	B	p-unc	p-corr					A	B	p-unc	p-corr					A	B	p-unc	p-corr
GABAergic	Glutamatergic	0	0					GABAergic	Glutamatergic	0	0					GABAergic	Glutamatergic	0	0
GABAergic	Non-neuronal	0	0					GABAergic	Non-neuronal	0	0					GABAergic	Non-neuronal	0	0
Glutamatergic	Non-neuronal	0	0					Glutamatergic	Non-neuronal	0	0					Glutamatergic	Non-neuronal	0	0

## Sheet: Figure 2B RNA_seq t-types
Statiscal Analysis RNA-seq data.
Friedman statistics on data collapsed per patient (median value per donor)
Medians values per donor per t-type per gene set
Results of Friedman test statistics with Dunn's multiple comparisons test with Holm correction
Calculated variance between and within donors per gene set
N (neurons) per t-type
Kruskal-Wallis Statictics result on pooled data from all 3 donors, each data point is a cell
Dunn's multiple comparison test with Holm -corrected p-values
	Geneset	IQ						Geneset	EA					Geneset	HAR
	donor ﻿H200.1023	donor H200.1025	don﻿or H200.1030	﻿donor H16.24.010				donor ﻿H200.1023	donor H200.1025	don﻿or H200.1030	﻿donor H16.24.010			donor ﻿H200.1023	donor H200.1025	don﻿or H200.1030	﻿donor H16.24.010
LTK	﻿0.5930525709579885	﻿0.5806718234506396	﻿0.59690596314359	﻿0.5602774086108613			LTK	﻿0.829093622842805	﻿0.8286477940956835	﻿0.8496145739826135	﻿0.8044550560245732		LTK	﻿0.5537483360336858	﻿0.5570387789916161	﻿0.5697026693562575	﻿0.5493834271673859
GLP2R	﻿0.6294386326971559	﻿0.6106743211517623	﻿0.618146572926091	﻿0.5062293134059166			GLP2R	﻿0.8656016648513275	﻿0.8553052954908912	﻿0.8677622659536804	﻿0.6643615902526296		GLP2R	﻿0.5741981429340575	﻿0.5525432926332478	﻿0.5888498552867016	﻿0.4222058733781079
L2 FREM	﻿0.7064544468947405	﻿0.6917299350925779	﻿0.7178621386365152	﻿0.6058111498529536			L2 FREM	﻿0.9843484453630648	﻿0.9566323177922493	﻿1.0035428032321985	﻿0.9074094133372917		L2 FREM	﻿0.671182772540202	﻿0.6397217109279372	﻿0.7073047392207984	﻿0.5852476968261735
L3 FREM	﻿0.7185905958164939	﻿0.7276890786066016	﻿0.7535231476530676	﻿0.6372715441573045			L3 FREM	﻿1.0073305152149952	﻿1.0176915083814404	﻿1.050500545910502	﻿0.8693544566186736		L3 FREM	﻿0.6942946412366724	﻿0.7082257616508961	﻿0.739993749837228	﻿0.5773930630838298
CARM	﻿0.7229185496366779	﻿0.6969179530379804	﻿0.7404408291373672				CARM	﻿0.7752809221152248		﻿0.8415374769143983			CARM	﻿0.6972083368581172	﻿0.6608962872339825	﻿0.7349403356519275
COL	﻿0.5882136948556771		﻿0.5931152813392854				COL	﻿0.9910277356371191	﻿0.9632789630878771	﻿1.0371004623930475			COL	﻿0.5243210653195763		﻿0.5772247665401508
Friedman test							Friedman test						Friedman test
P value	0.0083						P value	0.0014					P value	0.0167
Exact or approximate P value?	Exact						Exact or approximate P value?	Exact					Exact or approximate P value?	Exact
P value summary	**						P value summary	**					P value summary	*
Are means signif. different? (P < 0.05)	Yes						Are means signif. different? (P < 0.05)	Yes					Are means signif. different? (P < 0.05)	Yes
Number of groups	6						Number of groups	6					Number of groups	6
Friedman statistic	9.714						Friedman statistic	10					Friedman statistic	9.429
Data summary							Data summary						Data summary
Number of treatments (columns)	6						Number of treatments (columns)	6					Number of treatments (columns)	6
Number of subjects (rows)	2						Number of subjects (rows)	2					Number of subjects (rows)	2
Dunn's multiple comparisons test	Adjusted P Value						Dunn's multiple comparisons test	Adjusted P Value					Dunn's multiple comparisons test	Adjusted P Value
LTK vs. L2 FREM3	>0.9999						LTK vs. L2 FREM3	>0.9999					LTK vs. L2 FREM3	>0.9999
LTK vs. L3 FREM3	0.9205						LTK vs. L3 FREM3	0.4876					LTK vs. L3 FREM3	0.4876
LTK vs. GLP2R	>0.9999						LTK vs. GLP2R	>0.9999					LTK vs. GLP2R	>0.9999
LTK vs. CARM1P1	0.9205						LTK vs. CARM1P1	>0.9999					LTK vs. CARM1P1	0.4876
LTK vs. COL22A1	>0.9999						LTK vs. COL22A1	>0.9999					LTK vs. COL22A1	>0.9999
L2 FREM3 vs. L3 FREM3	>0.9999						L2 FREM3 vs. L3 FREM3	>0.9999					L2 FREM3 vs. L3 FREM3	>0.9999
L2 FREM3 vs. GLP2R	>0.9999						L2 FREM3 vs. GLP2R	>0.9999					L2 FREM3 vs. GLP2R	>0.9999
L2 FREM3 vs. CARM1P1	>0.9999						L2 FREM3 vs. CARM1P1	>0.9999					L2 FREM3 vs. CARM1P1	>0.9999
L2 FREM3 vs. COL22A1	>0.9999						L2 FREM3 vs. COL22A1	>0.9999					L2 FREM3 vs. COL22A1	>0.9999
L3 FREM3 vs. GLP2R	>0.9999						L3 FREM3 vs. GLP2R	>0.9999					L3 FREM3 vs. GLP2R	>0.9999
L3 FREM3 vs. CARM1P1	>0.9999						L3 FREM3 vs. CARM1P1	>0.9999					L3 FREM3 vs. CARM1P1	>0.9999
L3 FREM3 vs. COL22A1	0.2424						L3 FREM3 vs. COL22A1	0.1129					L3 FREM3 vs. COL22A1	0.4876
GLP2R vs. CARM1P1	>0.9999						GLP2R vs. CARM1P1	>0.9999					GLP2R vs. CARM1P1	>0.9999
GLP2R vs. COL22A1	>0.9999						GLP2R vs. COL22A1	>0.9999					GLP2R vs. COL22A1	>0.9999
CARM1P1 vs. COL22A1	0.2424						CARM1P1 vs. COL22A1	0.4876					CARM1P1 vs. COL22A1	0.4876
Variance comparisson between and within donor							Variance comparisson between and within donor						Variance comparisson between and within donor
IQ within		IQ between					EA within		EA between				HAR within		HAR between
donor							1	0.023097	0.004179254				1	0.013897	0.003548523
1	0.012387	0.001981906					2	0.017577					2	0.011185
2	0.010068						3	0.01716					3	0.011757
3	0.010481						4	0.018512					4	0.012472
4	0.01161						average	0.019086					average	0.012328
average	0.011137
t-type	number of cells
LTK	666
L2 FREM3	605
L3 FREM3	1336
GLP2R	148
CARM1P1	172
COL22A1	41
IQ	Kurskal-Wallis-Test								EA	Kurskal-Wallis-Test								HAR	Kurskal-Wallis-Test
H	p-unc								H	p-unc								H	p-unc
1025.94	1.45775e-219								1071.22	2.28783e-229								108.74	1.97E-231
A	B	U-val	alternative	p-unc	p-corr	p-adjust			A	B	U-val	alternative	p-unc	p-corr	p-adjust			A	B	U-val	alternative	p-unc	p-corr	p-adjust
CARM1P1	COL22A1	6471	two-sided	1.01E-16	8.12E-16	holm			CARM1P1	COL22A1	6545	two-sided	1.71E-17	1.37E-16	holm			CARM1P1	COL22A1	6490	two-sided	6.45E-17	5.16E-16	holm
CARM1P1	GLP2R	20926	two-sided	2.96E-23	3.26E-22	holm			CARM1P1	GLP2R	20883	two-sided	4.99E-23	4.99E-22	holm			CARM1P1	GLP2R	21748	two-sided	8.27E-28	9.10E-27	holm
CARM1P1	L2 FREM3	59044	two-sided	0.006930068	0.02772027	holm			CARM1P1	L2 FREM3	55539	two-sided	0.176770129	0.301635423	holm			CARM1P1	L2 FREM3	62435	two-sided	6.18E-05	0.000301512	holm
CARM1P1	L3 FREM3	106175	two-sided	0.104748108	0.209496215	holm			CARM1P1	L3 FREM3	97977	two-sided	0.001647765	0.004943296	holm			CARM1P1	L3 FREM3	111155	two-sided	0.486530221	0.973060441	holm
CARM1P1	LTK	102318	two-sided	4.94E-57	6.43E-56	holm			CARM1P1	LTK	101992	two-sided	3.09E-56	4.02E-55	holm			CARM1P1	LTK	103850	two-sided	7.49E-61	9.73E-60	holm
COL22A1	GLP2R	2215	two-sided	0.008274882	0.02772027	holm			COL22A1	GLP2R	1947	two-sided	0.000456154	0.001824617	holm			COL22A1	GLP2R	2314	two-sided	0.020273379	0.060820136	holm
COL22A1	L2 FREM3	3354	two-sided	5.12E-15	3.59E-14	holm			COL22A1	L2 FREM3	2739	two-sided	6.51E-17	4.55E-16	holm			COL22A1	L2 FREM3	3454	two-sided	1.01E-14	6.09E-14	holm
COL22A1	L3 FREM3	4743	two-sided	1.73E-19	1.56E-18	holm			COL22A1	L3 FREM3	3911	two-sided	7.93E-21	7.13E-20	holm			COL22A1	L3 FREM3	4865	two-sided	2.70E-19	2.43E-18	holm
COL22A1	LTK	13026	two-sided	0.621596026	0.621596026	holm			COL22A1	LTK	11829	two-sided	0.150817712	0.301635423	holm			COL22A1	LTK	13388	two-sided	0.834926804	0.973060441	holm
GLP2R	L2 FREM3	21303	two-sided	4.45E-23	4.45E-22	holm			GLP2R	L2 FREM3	19998	two-sided	1.57E-25	1.72E-24	holm			GLP2R	L2 FREM3	19752	two-sided	5.23E-26	5.23E-25	holm
GLP2R	L3 FREM3	33835	two-sided	1.79E-39	2.15E-38	holm			GLP2R	L3 FREM3	31428	two-sided	2.56E-42	3.07E-41	holm			GLP2R	L3 FREM3	29419	two-sided	9.02E-45	1.08E-43	holm
GLP2R	LTK	60227	two-sided	2.35E-05	0.000117251	holm			GLP2R	LTK	60080	two-sided	3.01E-05	0.0001507	holm			GLP2R	LTK	59664	two-sided	6.03E-05	0.000301512	holm
L2 FREM3	L3 FREM3	324950	two-sided	4.39E-12	2.64E-11	holm			L2 FREM3	L3 FREM3	323835	two-sided	2.20E-12	1.32E-11	holm			L2 FREM3	L3 FREM3	313440	two-sided	2.19E-15	1.53E-14	holm
L2 FREM3	LTK	338272	two-sided	2.66E-97	3.72E-96	holm			L2 FREM3	LTK	341626	two-sided	4.92E-102	6.88E-101	holm			L2 FREM3	LTK	339913	two-sided	1.33E-99	1.86E-98	holm
L3 FREM3	LTK	793264	two-sided	9.96E-180	1.49E-178	holm			L3 FREM3	LTK	799593	two-sided	3.05E-186	4.57E-185	holm			L3 FREM3	LTK	799233	two-sided	7.21E-186	1.08E-184	holm

## Sheet: Fig 2C
Patch-seq data and statisics.
Datapoints are mean gene expression vallues for each cell
IQ geneset mean expression log 10 (CPM + 1)							Statistics (Kruskal Wallis test), p value = 1.18e-16							EA genes mean expression log 10 (CPM + 1)								Statistics (Kruskal Wallis test), p value = 4.6e-18								HAR genes mean expression log 10 (CPM + 1)								Statistics (Kruskal Wallis test), p value = 2.06e-26
LTK	superficial FREM3	DEEP FREM3	GLP2R	CARM1P1	COL22A1		Group 1	Group 2	lwrCI	mean diff	upperCI	p		LTK	superficial FREM3	DEEP FREM3	GLP2R	CARM1P1	COL22A1			Group 1	Group 2	lwrCI	mean diff	upperCI	p			LTK	superficial FREM3	DEEP FREM3	GLP2R	CARM1P1	COL22A1			Group 1	Group 2	lwrCI	mean diff	upperCI	p
0.968478	1.18802	1.06585	1.12151	1.18342	0.953969		LTK	superficial FREM3	-142.199	-103.695	-65.1909	1.59522e-13		1.26436	1.52526	1.43585	1.45803	1.44196	1.29411			LTK	superficial FREM3	-148.612	-110.108	-71.6044	2.5102e-15			1.0273	1.2844	1.24074	1.16442	1.27024	1.00072			LTK	superficial FREM3	-162.93	-124.426	-85.9219	5.76313e-20
0.9092	1.15344	0.923732	1.08088	1.13665	1.06388		LTK	DEEP FREM3	-151.645	-109.222	-66.7993	2.47821e-12		1.18412	1.51413	1.26276	1.34272	1.46809	1.31022			LTK	DEEP FREM3	-151.464	-109.041	-66.6181	2.72724e-12			0.994682	1.22449	1.05336	1.18114	1.12192	1.13943			LTK	DEEP FREM3	-164.309	-121.886	-79.4633	1.76686e-15
1.05815	1.07982	1.21297	1.02497	1.17295	0.951454		LTK	GLP2R	-112.554	-59.4133	-6.27294	0.0180725		1.34147	1.47963	1.57418	1.37368	1.5195	1.1714			LTK	GLP2R	-96.7855	-43.6452	9.49509	0.177876			1.07563	1.14561	1.28276	1.10055	1.22324	0.935634			LTK	GLP2R	-87.2475	-34.1072	19.0331	0.44688
0.821644	1.14708	1.23269	1.0771	1.12816	0.988686		LTK	CARM1P1	-191.752	-128.895	-66.0371	7.52796e-08		0.989705	1.43225	1.5045	1.51747	1.48988	1.37217			LTK	CARM1P1	-173.42	-110.562	-47.7048	7.96308e-06			0.731058	1.23772	1.24251	1.16846	1.22251	1.02656			LTK	CARM1P1	-184.614	-121.756	-58.8989	5.03188e-07
0.813129	1.18822	1.12759	1.11602	1.21011	0.888251		LTK	COL22A1	-102.998	-49.8577	3.28261	0.0805414		1.15903	1.46419	1.46029	1.38185	1.55771	1.06359			LTK	COL22A1	-93.8966	-40.7563	12.384	0.244375			0.950801	1.23436	1.16118	1.09876	1.25948	0.757764			LTK	COL22A1	-72.3586	-19.2183	33.922	0.90778
0.971378	1.22629	1.18225	1.07238	1.14529	1.07036		superficial FREM3	DEEP FREM3	-43.8276	-5.52759	32.7725	0.998499		1.38219	1.54817	1.49813	1.44404	1.49154	1.44371			superficial FREM3	DEEP FREM3	-37.233	1.06705	39.3671	1			1.04219	1.29596	1.38778	1.09651	1.29675	1.14803			superficial FREM3	DEEP FREM3	-35.7606	2.53946	40.8395	0.999967
0.788767	1.21155	1.14271	1.14598	1.22318	1.1		superficial FREM3	GLP2R	-5.62921	44.2815	94.1922	0.115875		1.11807	1.54446	1.5259	1.4821	1.49263	1.45446			superficial FREM3	GLP2R	16.5523	66.463	116.374	0.00204874			0.951347	1.36195	1.33551	1.20019	1.33657	1.174			superficial FREM3	GLP2R	40.4078	90.3185	140.229	3.72779e-06
1.14152	1.10783	1.12184	1.10641	1.11999	1.09512		superficial FREM3	CARM1P1	-85.352	-25.2	34.952	0.84003		1.48426	1.5144	1.4893	1.43904	1.49015	1.46008			superficial FREM3	CARM1P1	-60.6062	-0.454248	59.6977	1			1.16903	1.26324	1.33956	1.15664	1.18964	1.03562			superficial FREM3	CARM1P1	-57.4827	2.66928	62.8213	0.999995
1.12579	1.2626	1.1625	0.924209	1.1234	1.10105		superficial FREM3	COL22A1	3.92635	53.837	103.748	0.0257664		1.33436	1.60624	1.54149	1.34458	1.45474	1.50392			superficial FREM3	COL22A1	19.4412	69.3519	119.263	0.001058			1.11573	1.29305	1.32069	1.06114	1.21912	1.2047			superficial FREM3	COL22A1	55.2967	105.207	155.118	2.76589e-08
1.17853	1.37213	0.985805	1.07989	1.20682	1.01829		DEEP FREM3	GLP2R	-3.18379	49.8091	102.802	0.0795377		1.47272	1.68428	1.41584	1.4683	1.5669	1.44206			DEEP FREM3	GLP2R	12.4031	65.3959	118.389	0.00583524			1.02193	1.63269	1.11163	1.13701	1.31246	1.05329			DEEP FREM3	GLP2R	34.7862	87.7791	140.772	3.46609e-05
0.725449	1.24642	1.16407	1.08422	1.15423	1.00956		DEEP FREM3	CARM1P1	-82.4054	-19.6724	43.0606	0.94816		1.01848	1.5241	1.54088	1.45918	1.4881	1.28057			DEEP FREM3	CARM1P1	-64.2543	-1.5213	61.2117	1			0.784977	1.26394	1.25531	1.12436	1.36003	1.06528			DEEP FREM3	CARM1P1	-62.6032	0.129817	62.8628	1
1.03645	1.16619	1.07491	1.0795	1.14052	1.13894		DEEP FREM3	COL22A1	6.37176	59.3646	112.357	0.0177112		1.43142	1.4897	1.45738	1.4548	1.50598	1.46448			DEEP FREM3	COL22A1	15.2919	68.2848	121.278	0.0032863			1.14927	1.2561	1.20012	1.1252	1.18423	1.16831			DEEP FREM3	COL22A1	49.6751	102.668	155.661	5.0016e-07
1.04107	1.17923	1.16799	1.0833	1.10094	1.0905		GLP2R	CARM1P1	-139.906	-69.4815	0.943018	0.0556281		1.40682	1.46664	1.56009	1.4385	1.50958	1.47387			GLP2R	CARM1P1	-137.342	-66.9172	3.50729	0.0736599			1.15858	1.24953	1.34025	1.11762	1.19899	1.18511			GLP2R	CARM1P1	-158.074	-87.6492	-17.2247	0.00523352
1.00119	1.07225	1.20056	0.905804	0.995794	1.02943		GLP2R	COL22A1	-52.351	9.55556	71.4621	0.997928		1.39451	1.40391	1.53675	1.30935	1.35799	1.44639			GLP2R	COL22A1	-59.0177	2.88889	64.7955	0.999994			1.10498	1.19289	1.29365	1.03594	1.14842	1.09331			GLP2R	COL22A1	-47.0177	14.8889	76.7955	0.983619
1.01774	1.11091	1.25729	0.974291	1.13029	1.13632		CARM1P1	COL22A1	8.61254	79.037	149.462	0.0173782		1.47592	1.49353	1.59415	1.30686	1.52375	1.52029			CARM1P1	COL22A1	-0.618399	69.8061	140.231	0.0536336			1.11289	1.23727	1.38587	0.944912	1.32415	1.20518			CARM1P1	COL22A1	32.1136	102.538	172.963	0.00047778
1.00917	1.07273	1.16568	0.985387	1.12627	1.02896									1.4046	1.41736	1.44837	1.37752	1.49328	1.42427											1.08284	1.17916	1.20851	1.16312	1.19418	1.11552
0.940369	1.04049	1.24702	1.18107	1.0584	0.910451									1.29657	1.4129	1.59706	1.4633	1.39271	1.24917											1.05111	1.22511	1.39951	1.19003	1.03462	1.06921
0.978432	1.06734	1.0464	1.10994		0.952915									1.3881	1.43213	1.4097	1.51042		1.28849											1.1463	1.17564	1.22326	1.16527		1.01905
1.03487	1.04852	1.19582	1.10041		0.993055									1.38124	1.46619	1.59528	1.44122		1.35391											1.166	1.16806	1.2565	1.13144		1.00552
0.996042	1.00037	1.13601	1.00167		1.0366									1.4005	1.41382	1.57507	1.36862		1.3856											1.09073	1.10381	1.25769	1.10635		1.11244
1.0466	1.1685	1.09594	1.189		1.16295									1.44294	1.52755	1.5105	1.57187		1.47257											1.19577	1.24705	1.23513	1.24373		1.11279
1.01637	1.13593	1.01716	1.05513		1.11802									1.38628	1.45982	1.38332	1.38687		1.5017											1.1303	1.18711	1.06803	1.1006		1.14772
0.985022	1.06436	0.977905	1.02891		1.16208									1.42113	1.39234	1.38642	1.32153		1.51441											1.10227	1.21375	1.1346	1.0864		1.11371
0.90752	1.15059	1.13624	0.876832		1.10388									1.29618	1.51698	1.47284	1.28907		1.46508											1.13	1.28477	1.18657	0.999558		1.18807
1.02977	1.1153	1.14108	1.0277		1.14468									1.45592	1.54884	1.50414	1.42192		1.48164											1.20928	1.2168	1.21111	1.10383		1.23068
0.921651	1.10779	1.10859	0.990914		1.14428									1.30767	1.47763	1.48993	1.36067		1.47303											1.0701	1.23151	1.186	1.10552		1.16415
0.964409	1.00342	1.01082	1.196		0.790658									1.36738	1.28931	1.31633	1.51136		1.18055											1.03171	1.0245	1.03293	1.2665		0.996328
1.10365	1.14153	1.01366												1.45579	1.53034	1.31365														1.16146	1.20041	1.14283
0.755342	1.15387	1.15273												1.03279	1.5352	1.55106														0.825866	1.26116	1.28919
1.09142	1.09342	1.13939												1.44243	1.45358	1.51063														1.14323	1.19863	1.24667
0.984108	1.03788	1.08489												1.26824	1.44051	1.46212														1.0858	1.07602	1.17856
1.03295	1.16764	1.19412												1.43401	1.5981	1.55715														1.11529	1.31725	1.25342
1.03363	1.08979	1.16826												1.39697	1.50415	1.47823														1.15072	1.33811	1.234
0.867831	0.988056	1.09351												1.27434	1.4178	1.45221														0.97494	1.15824	1.17102
0.928988	1.23182	1.14554												1.29815	1.56061	1.47239														1.07154	1.27675	1.23633
1.03895	1.11634	0.987088												1.44015	1.53185	1.40577														1.08967	1.26952	1.10666
1.03984	1.21132	1.17018												1.42592	1.55958	1.52252														1.04446	1.36033	1.26222
0.981904	1.16519	1.16924												1.43265	1.5148	1.50872														1.1562	1.28043	1.33632
1.00092	1.19972	1.20566												1.40697	1.52617	1.56412														1.05177	1.23983	1.34719
0.80387	1.12163	0.963077												1.06902	1.5428	1.31092														0.914396	1.26253	1.12487
0.988989	1.07785	1.15671												1.42435	1.51873	1.4937														1.15799	1.26132	1.20363
0.831668	1.22247	1.24275												1.28377	1.63421	1.60308														1.02684	1.34461	1.30867
1.02345	1.21746	1.08614												1.40051	1.59673	1.45297														1.14956	1.26252	1.09684
1.08604	1.05507	1.04993												1.47766	1.44917	1.46103														1.16455	1.22399	1.24333
0.775964	1.13413	1.09577												0.991324	1.55541	1.46334														0.787896	1.25825	1.24594
0.828417	1.09642	1.26451												1.22791	1.5103	1.57448														0.907438	1.26325	1.17996
0.985151	1.17238	1.07059												1.38667	1.56316	1.49403														1.14989	1.29552	1.19703
1.03312	0.994651	1.20395												1.30691	1.41569	1.58693														1.0765	1.12771	1.33095
1.02199	1.04594	1.02782												1.38525	1.45017	1.47058														1.12136	1.19826	1.2093
1.14734	1.07933	1.12002												1.52698	1.47527	1.49233														1.19337	1.18101	1.2349
0.879383	1.13389	0.992687												1.23112	1.51704	1.42128														0.940943	1.20986	1.12132
0.95384	1.08238	1.03034												1.31681	1.47756	1.47886														1.03061	1.22244	1.23166
0.772533	1.09597	1.22												1.15163	1.48665	1.54429														0.924091	1.20205	1.29676
0.57001	1.11236	1.21283												0.908705	1.514	1.61893														0.762535	1.22708	1.24049
0.820386	0.997872	1.1877												1.09361	1.40103	1.56722														0.984961	1.17362	1.36281
0.784775	0.997561	1.06087												1.1101	1.41149	1.35655														0.908224	1.05851	1.1128
0.884678	0.957101	1.07696												1.23255	1.28071	1.46524														1.00053	1.05801	1.26822
	1.17662	1.02162													1.57148	1.37289															1.34495	1.19508
	1.14126														1.54727																1.31178
	1.17965														1.56156																1.30109
	1.20354														1.50858																1.29831
	0.994425														1.35406																1.17044
	1.17378														1.57296																1.23068
	1.21288														1.62893																1.24366
	1.0598														1.44423																1.19871
	1.151														1.51372																1.22036
	1.16														1.56024																1.32503
	1.2109														1.60663																1.28397
	1.16431														1.48617																1.27894
	1.10397														1.44752																1.18037
	1.11316														1.46844																1.23963
	1.15332														1.50364																1.24572
	1.02226														1.38793																1.16212
	1.02111														1.45073																1.15438
	1.12804														1.48125																1.19991
	1.06931														1.48717																1.20084
	0.967426														1.38939																1.19033
	1.11718														1.52708																1.26065
	1.14004														1.55868																1.24063
	1.06585														1.49006																1.19482
	1.21232														1.51288																1.31044
	1.08669														1.42412																1.32918
	1.00924														1.45116																1.15918
	0.999613														1.36321																1.15896
	1.19169														1.53492																1.27941
	0.977488														1.36342																1.17368
	1.0404														1.47005																1.23584
	0.948366														1.28462																1.09664
	1.03036														1.41098																1.19895
	1.15821														1.50194																1.2239

## Sheet: Fig 3A
TDL (um)								Statistics (Kruskal Wallis test), p value=5.65e-09
LTK	superficial FREM3	DEEP FREM3	GLP2R	CARM1P1	COL22A1			Group 1	Group 2	lwrCI	mean diff	upperCI	p
7674.93	9187.99	6791.57	5955.49	13689.2	7618.38			LTK	superficial FREM3	-39.6307	-16.2221	7.18651	0.356822
10492.7	6623.08	9595.05	4309.29	18042.5	3104.92			LTK	DEEP FREM3	-81.0002	-53.73	-26.4598	2.91747e-07
5297.65	12137.4	4198.59	3900.09	10447.4	4129.29			LTK	GLP2R	-43.1327	-10.2436	22.6455	0.949611
7550.56	7239.1	10306.1	3234.81	8150.8	4389.06			LTK	CARM1P1	-99.3707	-58.0467	-16.7227	0.000885631
3856.59	6810.73	8345.06	4054.03	9723.51	3246.69			LTK	COL22A1	-31.9919	2.02	36.0319	0.999981
4238.68	9617.86	13280.3	6499.34	11733	4228.24			superficial FREM3	DEEP FREM3	-62.6195	-37.5079	-12.3963	0.000299513
3837.19	9342.03	12505.3	6446.61		6010.73			superficial FREM3	GLP2R	-25.1442	5.97847	37.1012	0.994163
5268.16	6742.31	13082.4	5041.87		5888.37			superficial FREM3	CARM1P1	-81.757	-41.8246	-1.8921	0.0337871
6776.81	8392.96	13766.6	7889.46		5011.51			superficial FREM3	COL22A1	-14.0648	18.2421	50.5491	0.592485
3292.45	5290.77	15055.6	9604.98		4534.37			DEEP FREM3	GLP2R	9.36419	43.4864	77.6085	0.00382368
3037.31	5512.2	12446	7601.03					DEEP FREM3	CARM1P1	-46.6286	-4.31667	37.9953	0.999722
6973.51	5183.9	15038.9						DEEP FREM3	COL22A1	20.5443	55.75	90.9557	9.35505e-05
2585.84	3002.77	12165.3						GLP2R	CARM1P1	-93.9369	-47.803	-1.66918	0.0371424
4854.19	6309.33	10715						GLP2R	COL22A1	-27.4537	12.2636	51.981	0.951403
4757.34	6881.56	11331.8						CARM1P1	COL22A1	13.1258	60.0667	107.008	0.00361754
4379.55	7377.01	7741.76
3947.78	6915.05	11230.4
2023.1	3648.07	7967.12
4164.91	8126.16	11909.8
4395.15	3064.77	13857.8
4576.31	2840.95
4588.35	5879.48
6927.77	3416.7
3660.35	3689.93
5780.91	3223.27
	7641.04
	4445.14
	4265.49
	6344.48
	5751.94
	6443.45
	11920.5
	8676.62
	13869
	6652.36
	8911.22
	3941.44
	3936.81

## Sheet: Fig 3B heatmap IQ
Positvely correlated genes
IQ genes correlated to TDL	p value of the correlation	R2 of the correlation	z-scored gene expression (log 10(cpm_1)) values per cell, cells are displayed in columns, ranked from smallest to largest TDL, genes are ranked by significance of the correlation
'GLIS3'	2.34783e-12	0.383888	0.000674099	-1.16085	-1.16085	-1.16085	0.897381	0.321774	-1.16085	-1.16085	0.226102	-1.16085	-1.16085	-0.0222655	0.151124	-1.16085	-1.16085	-0.584069	-1.16085	1.66204	0.0142418	0.582072	1.29174	-1.16085	-1.16085	-0.764284	-1.16085	0.195952	-0.00879796	-1.16085	0.0997335	0.420361	-1.16085	0.566496	-1.16085	-1.16085	-1.16085	0.89891	-0.715401	0.219004	-1.16085	0.226704	-1.16085	0.266267	-1.16085	-0.18925	0.036173	-1.16085	-0.227754
'ELAVL2'	2.11374e-08	0.265959	-0.990675	-0.990675	-0.990675	-0.990675	-0.990675	-0.702071	2.26614	-0.990675	0.484926	0.418801	-0.990675	-0.990675	-0.990675	-0.990675	0.852688	-0.990675	-0.990675	-0.692565	-0.38249	0.486729	0.393903	-0.701445	-0.990675	-0.990675	0.86461	-0.990675	0.456812	-0.990675	-0.990675	0.884747	-0.990675	-0.990675	1.65416	-0.990675	-0.365154	-0.990675	-0.990675	0.205179	-0.990675	-0.990675	-0.990675	0.905554	-0.719114	-0.990675	-0.990675	-0.990675	-0.990675
'GRM3'	6.64928e-07	0.216091	-1.08494	1.21774	-1.08494	-1.08494	-1.08494	-0.132516	0.87124	-1.08494	-0.784875	1.04849	-1.08494	-1.08494	-0.82018	-1.08494	-0.314584	-1.08494	-0.762839	-0.168484	-0.690819	0.430347	-1.08494	1.14944	-1.08494	1.32766	1.12356	-1.08494	0.283687	-1.08494	-1.08494	0.848443	0.662878	1.21866	1.52188	-1.08494	-1.08494	-1.08494	-1.08494	0.403454	-1.08494	0.709728	-1.08494	0.52866	-1.08494	0.321291	-1.08494	0.362894	-1.08494
'NPAS3'	3.24115e-06	0.192215	-0.401834	-2.38013	-2.38013	-0.964783	0.594259	-0.00261667	-0.125382	0.251989	-1.14296	-1.73952	0.393304	-0.0639881	-0.0575489	-0.461799	0.32451	-2.38013	0.766961	-0.404823	-0.0119032	0.186231	-1.32547	-0.659396	-2.01746	0.655775	-2.38013	0.504214	-0.399669	0.68617	0.616515	-2.38013	-2.38013	0.433481	-2.03092	0.149456	0.777093	0.539627	-2.0742	-2.00811	0.087591	0.894363	-0.31663	0.579123	0.224503	1.11597	-1.23397	0.619436	-1.51456
'GRM8'	8.47756e-06	0.17743	0.173098	-0.199658	-0.914629	0.365637	-0.0352923	-0.917844	-0.882081	-0.515749	-1.2107	-0.394277	-0.341209	0.983644	-0.939952	-1.2107	-1.2107	0.881091	-0.55315	0.430828	-0.0465021	0.86121	-0.829432	-0.506283	-0.566269	1.17427	-1.2107	0.29632	0.420035	-0.3305	-1.2107	0.126128	-1.2107	-1.2107	0.93409	-1.2107	0.0267564	-1.2107	0.748946	-1.2107	0.892859	0.0367482	-1.2107	0.0674792	-0.935138	1.21891	0.128153	-0.943682	-0.551035
'FBXL6'	2.73041e-05	0.15916	-0.743377	-0.743377	-0.743377	-0.743377	-0.743377	-0.743377	-0.743377	0.969295	-0.743377	-0.743377	-0.743377	-0.743377	-0.375323	-0.743377	-0.743377	-0.743377	-0.743377	-0.743377	-0.743377	-0.743377	-0.743377	-0.743377	1.48189	-0.743377	-0.0759081	-0.743377	2.02286	0.784355	-0.743377	-0.743377	-0.743377	-0.743377	-0.743377	-0.743377	1.32432	-0.743377	-0.743377	-0.743377	-0.743377	-0.743377	2.16381	-0.743377	-0.743377	0.491328	1.61877	-0.743377	-0.743377
'SND1'	3.48738e-05	0.155299	-2.43636	-0.900018	0.728184	0.657607	-0.793208	0.460483	-0.219285	-1.67981	-0.0396185	-0.697683	-0.164087	-1.41009	-0.455726	-0.315964	-0.0564837	-3.16032	0.419295	0.453349	1.00906	-0.107676	-0.900872	0.357806	-3.65975	-0.241313	0.711964	-0.134073	-0.421426	-0.781128	-0.0445614	0.0288432	0.60019	0.155734	-0.507701	-0.0120409	0.560573	0.852291	-0.394462	0.544888	-1.28387	1.00822	-3.65975	-0.758952	-1.11326	0.235702	0.470784	0.0109441	-0.31295
'GALNT3'	0.000119036	0.135739	-0.780626	-0.780626	-0.780626	0.305896	-0.780626	-0.780626	-0.780626	-0.780626	1.78613	0.44015	-0.780626	-0.780626	-0.780626	-0.780626	1.27269	-0.780626	-0.780626	-0.780626	-0.308955	-0.780626	-0.780626	-0.780626	-0.780626	0.562767	-0.780626	-0.780626	-0.780626	1.59674	-0.780626	-0.780626	-0.780626	0.590726	-0.780626	-0.780626	-0.780626	-0.780626	-0.780626	-0.780626	-0.780626	-0.780626	-0.780626	-0.0145954	1.98595	-0.780626	1.13646	-0.780626	-0.393491
'MAST4'	0.000123013	0.135211	-1.15296	-0.792482	-0.161356	-2.64107	1.04725	0.543729	0.424843	0.743009	-0.123269	-0.134759	-0.378756	0.451893	-0.097031	-1.23732	0.86578	-3.41317	0.0454043	-0.020079	-0.723047	-0.161296	-0.376037	-0.305954	-1.01082	0.913008	0.151671	-3.49305	-3.0833	0.0979829	0.520576	0.558325	0.189656	-0.0737565	0.265275	-1.57544	0.249861	-2.27463	0.515564	-2.03687	0.241976	1.23232	-2.41099	0.489703	0.982191	0.616482	-0.0090774	-2.06371	0.772122
'TUBA1B'	0.000186729	0.128491	0.484606	-4.44731	0.216276	-1.98094	-2.99423	-0.899906	0.672878	-1.45057	-4.44731	0.0979884	-0.872898	-0.213679	0.0227721	-0.132541	-0.392474	0.0969559	1.40659	0.938629	0.0111958	0.248574	-0.347887	-1.30107	-0.213224	-0.4313	-0.736712	-0.161776	0.484691	0.282464	-0.45672	-0.979005	0.376835	-0.401057	1.25634	1.43321	0.508908	0.462186	-0.116599	0.0129797	0.0884127	-2.0946	1.6721	-1.84128	-0.0722352	-0.576491	-0.125631	0.584503	-0.870077
'PTPRD'	0.00034773	0.118422	-0.65289	-0.194632	-0.552326	-0.668479	-0.423641	-0.712705	1.27636	-0.856894	-0.522841	1.73138	0.461068	-0.465168	-0.217795	-2.21861	-0.29547	-0.42391	-3.60743	-1.23105	0.0149938	-1.7434	0.0197518	0.717725	-0.900833	-0.557859	0.719912	-0.365199	-0.0669364	-0.482634	-2.24432	1.18442	-1.3063	0.156793	2.6765	-0.97471	-1.78121	-1.41093	-0.689436	1.49328	-1.20958	0.601065	-1.7847	0.170854	0.447427	0.396066	-0.866196	-0.644976	0.0822105
'SLC39A8'	0.000405981	0.115903	-0.250211	-0.721737	-0.721737	-0.721737	-0.721737	-0.721737	-0.263146	-0.721737	-0.721737	-0.721737	-0.721737	-0.721737	-0.721737	-0.261284	-0.13522	-0.721737	-0.721737	-0.044476	-0.721737	0.345529	-0.721737	-0.721737	-0.721737	-0.721737	0.291849	-0.721737	1.51002	-0.721737	2.1841	-0.721737	-0.721737	0.673523	-0.721737	-0.721737	-0.721737	-0.721737	-0.721737	-0.721737	-0.326929	-0.721737	-0.721737	1.49594	-0.337187	-0.721737	0.692443	-0.721737	-0.721737
'SEPT4'	0.000407259	0.115852	-0.800185	-0.800185	-0.800185	-0.800185	-0.800185	1.02711	NaN	-0.800185	1.48545	-0.800185	0.901552	-0.800185	0.0889402	-0.800185	-0.800185	NaN	NaN	-0.800185	-0.800185	-0.800185	-0.800185	1.26751	-0.1937	-0.800185	-0.800185	NaN	-0.800185	0.590718	-0.800185	-0.800185	-0.0903861	-0.10644	1.72319	-0.800185	-0.304167	-0.800185	-0.800185	-0.800185	-0.800185	-0.800185	-0.800185	-0.800185	NaN	0.547646	-0.800185	-0.800185	-0.800185
'PRKAG1'	0.000492272	0.132406	-0.643376	-0.643376	-0.643376	-0.643376	-0.643376	-0.643376	-0.643376	-0.139007	-0.207058	-0.643376	-0.643376	-0.643376	-0.0153545	-0.643376	-0.643376	-0.643376	-0.643376	0.0466992	-0.0702925	0.235341	-0.643376	-0.643376	0.272946	-0.643376	-0.643376	-0.643376	-0.643376	-0.643376	0.272172	-0.643376	-0.643376	-0.643376	0.917077	-0.643376	2.16279	-0.643376	-0.643376	0.905988	-0.643376	-0.643376	-0.643376	-0.643376	0.431733	-0.235484	1.90275	-0.643376	-0.643376
'SGCZ'	0.00071572	0.106654	-0.752353	-0.207607	0.584827	-0.257958	1.10881	-0.822225	0.0767492	0.356192	-1.43673	-1.43673	-0.681356	-0.939878	-1.16026	-1.43673	0.715717	0.571472	-1.43673	-1.12783	0.709032	0.0661921	-1.43673	-1.13704	0.220031	0.487266	-1.43673	-1.0986	0.495942	0.517443	-0.62679	-1.08683	0.244219	0.57026	-1.43673	0.593187	1.36945	-1.07982	-0.986087	-1.10086	-0.160562	1.67466	-0.754419	0.316212	0.181382	-0.00812278	-0.788765	-1.16407	0.705128
'VPS41'	0.000802888	0.104774	-0.0748109	-0.0733051	0.690136	0.83013	-2.22306	0.588953	1.00256	-1.15064	0.917618	-0.149068	0.00706221	0.461236	0.644211	0.846342	0.278335	-2.61467	-2.61467	-0.741157	0.832989	-0.883089	0.182647	0.980864	-0.859306	0.330331	-2.61467	-2.61467	0.659401	-0.150529	-2.61467	-1.65051	-1.27462	-0.200583	0.250005	-1.46449	-0.344202	0.422644	-2.2296	-0.747663	-0.435958	0.903154	1.3581	-0.56911	0.84028	0.0811498	-0.0799475	-0.883014	-1.5252
'PTGER3'	0.000819399	0.104441	0.00162853	-0.63831	-0.63831	-0.280685	-0.307863	-0.286518	-0.63831	-0.63831	-0.63831	-0.201597	-0.63831	-0.63831	-0.63831	-0.63831	2.86453	-0.63831	-0.63831	0.412941	0.103034	-0.153375	2.23816	-0.63831	-0.63831	-0.63831	-0.63831	-0.63831	-0.63831	0.0181055	-0.63831	-0.63831	-0.63831	-0.63831	-0.63831	-0.63831	-0.63831	-0.63831	-0.63831	-0.63831	-0.63831	-0.63831	-0.63831	1.71918	-0.63831	2.18791	0.786268	-0.63831	-0.63831
'FLOT2'	0.000877876	0.103312	-0.970604	-0.970604	0.0562322	-0.970604	1.23316	-0.255083	-0.970604	0.644725	0.46424	-0.970604	-0.970604	0.881488	-0.970604	-0.970604	-0.970604	-0.970604	-0.970604	0.840714	-0.970604	-0.970604	-0.970604	1.17512	0.604185	-0.970604	1.11619	-0.970604	-0.970604	0.75676	-0.970604	-0.970604	-0.5105	-0.970604	1.12117	0.639859	1.19061	-0.970604	-0.970604	-0.970604	-0.273616	-0.970604	2.19056	-0.58133	-0.970604	-0.970604	0.168686	1.19393	-0.970604
'MAN2A1'	0.000905112	0.102811	-0.889077	-0.390733	-0.745866	-0.0599065	-2.03665	-1.04096	-0.447888	-0.421099	-2.62023	0.25096	1.1338	-0.0196213	-1.34339	0.51554	0.360606	1.28901	0.802592	0.060871	0.400268	-0.632347	-2.62023	0.191168	-0.368275	0.952296	-0.280231	1.17479	0.423873	0.227009	0.165591	-2.62023	0.443583	0.694916	0.891394	0.13862	0.961872	0.470754	0.732066	-0.714854	-0.991191	-0.0969726	-2.62023	-0.0815911	-2.62023	0.0650396	-0.146493	0.242968	-0.499217
'ZNF184'	0.000985803	0.101412	-2.23781	-0.0918254	0.816588	-0.327404	-2.23781	-2.23781	-2.23781	-0.274542	-0.434034	-1.11993	0.0725179	0.63494	-0.176657	-0.110425	0.613695	0.602424	0.0930799	-2.23781	0.112051	-2.23781	-0.370179	0.825724	0.974049	0.327835	0.0261324	1.06084	-1.82676	0.409444	0.609114	0.646061	0.81786	0.0113728	-2.23781	0.377544	-0.624928	1.06867	-2.23781	-0.891357	-0.805098	0.918433	0.913081	-2.23781	-2.23781	0.535399	0.806625	1.16706	-0.401201
'SPPL2A'	0.00111091	0.0994524	-0.121437	0.534608	-0.837864	-1.89795	0.809511	-0.750505	-1.89795	-1.15573	-0.126063	0.998462	-1.54137	-1.89795	0.897356	0.73395	-1.04325	0.888234	0.904065	0.587034	-1.89795	0.943426	0.0201316	1.10946	-1.46902	0.44973	0.552783	0.373876	0.64534	0.544298	-1.89795	-1.43959	-0.138562	0.655031	-0.921871	-1.89795	-0.151992	0.909174	-0.724686	0.508983	0.0627075	0.218093	-1.89795	0.906282	-1.89795	-1.89795	-0.542404	-1.54077	0.373028
'NSF'	0.00115158	0.0988624	0.375564	-0.208835	0.961285	-0.996	-1.02037	-0.141534	-1.47284	0.480203	0.599854	0.888693	-1.27913	0.765749	-0.37447	-3.39621	0.309955	-0.364325	0.539937	-0.375636	-3.39621	0.0862507	1.47685	-0.480256	0.0132786	-2.03148	-1.11366	-0.134192	-0.256235	0.113847	-0.134949	1.04687	-0.653308	0.632578	-0.884601	-0.391591	-0.609878	0.757004	-0.385664	0.605838	0.501996	-0.326605	-0.798612	0.517842	-0.0934777	0.380164	0.71324	-0.640269	0.378433
'ADTRP'	0.00122165	0.0978929	-0.605457	-0.605457	-0.605457	-0.605457	-0.605457	1.89894	-0.605457	-0.605457	-0.183383	-0.605457	-0.605457	-0.605457	0.601683	-0.605457	-0.605457	-0.605457	-0.605457	2.60636	-0.605457	0.724491	-0.605457	-0.605457	-0.605457	0.225635	-0.605457	-0.605457	-0.605457	-0.605457	0.641284	-0.605457	1.15087	-0.605457	-0.605457	-0.605457	-0.605457	-0.605457	-0.605457	-0.605457	-0.605457	-0.605457	-0.605457	-0.605457	1.73218	-0.605457	-0.173357	-0.605457	-0.605457
'DCAF4'	0.00122533	0.0978435	-1.08013	1.07635	1.20462	1.9148	-1.08013	-1.08013	0.845187	-1.08013	-1.08013	-0.354212	-1.08013	-1.08013	-1.08013	-1.08013	-0.541471	-1.08013	-1.08013	0.606566	1.45084	0.591699	1.18019	-0.70398	-1.08013	0.0228894	0.709939	-1.08013	-1.08013	-0.379782	-1.08013	-1.08013	-0.315453	-1.08013	-0.036328	0.31726	0.796842	-1.08013	-1.08013	-0.658572	0.841305	-0.537629	-1.08013	0.816457	-1.08013	0.215975	1.00135	-1.08013	-1.08013
'DNM3'	0.00141191	0.0955158	0.376667	-0.433428	-2.29296	-0.217738	-2.8075	0.605314	-0.0450445	-0.81936	0.787499	0.0189276	0.996036	-0.191293	-0.0693691	-0.107344	0.465662	-0.0539271	0.0958847	0.294787	-0.0273262	0.582522	0.121023	0.551032	-0.415912	1.03321	-0.864041	0.284011	-0.323933	-0.553457	-0.155561	0.204896	-0.423182	-0.375705	-0.224573	-0.585313	-1.09078	-3.9364	0.422218	0.725959	0.0553156	-1.2071	-3.9364	0.345583	-2.44917	-0.289009	0.526472	0.581733	0.143339
'GYLTL1B'	0.00150958	0.0944166	-0.320192	-0.320192	-0.320192	-0.320192	-0.320192	-0.320192	-0.320192	-0.320192	-0.320192	-0.320192	-0.320192	-0.320192	-0.320192	-0.320192	-0.320192	-0.320192	-0.320192	-0.320192	-0.320192	-0.320192	-0.320192	-0.320192	-0.320192	-0.320192	1.26826	-0.320192	-0.320192	-0.320192	-0.320192	-0.320192	-0.320192	-0.320192	-0.320192	-0.320192	-0.320192	-0.320192	-0.320192	-0.320192	-0.320192	-0.320192	-0.320192	-0.320192	-0.320192	3.91696	-0.320192	-0.320192	-0.320192
'TSHZ3'	0.00152104	0.0942923	-0.98027	-0.98027	1.02774	-0.98027	0.5933	-0.98027	0.943754	-0.574091	-0.98027	1.11753	0.965737	0.354287	-0.98027	-0.98027	-0.98027	-0.98027	-0.60309	-0.98027	-0.98027	1.18549	-0.98027	2.02118	-0.98027	-0.98027	1.37246	-0.98027	-0.98027	-0.98027	-0.98027	-0.98027	-0.98027	-0.98027	1.24893	-0.98027	1.55688	-0.98027	-0.98027	0.449328	1.66231	0.389328	-0.98027	0.44609	-0.98027	0.59795	0.941145	0.380485	-0.98027
'PEX16'	0.00172348	0.0922378	-0.840733	-0.840733	-0.840733	-0.177061	-0.840733	-0.840733	-0.840733	-0.840733	-0.840733	-0.840733	-0.840733	1.47246	-0.840733	-0.840733	-0.258166	0.0888427	-0.840733	1.08365	1.11465	-0.840733	1.06399	-0.840733	-0.840733	1.21213	-0.840733	-0.840733	1.06386	-0.840733	-0.840733	1.33067	-0.840733	-0.840733	1.31122	1.27002	-0.840733	-0.840733	1.15394	-0.840733	1.41288	0.817131	-0.840733	1.11906	-0.840733	-0.840733	-0.840733	-0.840733	-0.840733
'TCERG1L'	0.00172991	0.0921765	0.31106	-1.51713	-1.51713	-1.51713	-1.51713	-1.51713	0.611075	0.239279	-1.51713	0.766762	-1.23449	-1.51713	-0.724704	-1.16729	0.995211	-1.22703	-1.51713	-1.51713	0.606554	-1.51713	0.17738	0.935208	-1.17714	0.430258	1.27642	-1.16604	-0.959646	-1.51713	0.161732	1.08393	-0.370617	0.760575	1.28947	-1.05589	0.535944	-0.231349	0.628698	1.64087	0.838662	0.67106	-1.51713	-0.129634	0.624591	0.459507	0.527811	0.0526995	-1.51713
'CDH8'	0.00176856	0.091813	0.238331	-0.307639	-0.41827	-2.28586	-1.68473	-1.46151	1.13403	0.219227	-1.96439	1.03287	0.297394	-0.392492	-0.289508	0.56458	1.25583	1.21859	-1.39621	0.178924	0.755374	0.166881	-2.28586	0.626324	-2.28586	-0.462981	0.659165	0.224479	0.111827	-1.71339	0.962107	-0.483553	0.0268726	0.491126	0.639722	0.146594	-2.28586	0.418623	-2.00249	0.721506	-2.28586	0.54271	-2.28586	0.82495	0.407164	-0.226025	0.201129	0.0913431	0.251178
'RNF43'	0.00182366	0.0913083	-0.563336	-0.563336	-0.563336	-0.563336	-0.563336	-0.563336	-0.563336	-0.563336	-0.563336	-0.563336	-0.121876	-0.563336	2.10547	-0.0169034	-0.563336	-0.563336	-0.563336	-0.563336	-0.563336	-0.563336	-0.563336	-0.563336	-0.563336	0.861944	-0.563336	-0.563336	1.25225	-0.563336	-0.563336	-0.563336	-0.563336	-0.563336	0.904336	0.525403	-0.563336	-0.563336	0.788838	-0.563336	-0.0948058	-0.563336	-0.563336	-0.563336	-0.563336	-0.563336	-0.563336	-0.563336	-0.563336
'NYAP2'	0.00187287	0.0908702	-0.994994	0.139292	-1.42029	-1.41843	0.341656	0.593844	-0.42101	0.639751	0.956712	0.823106	0.405823	0.375541	-1.75685	0.650541	1.29629	-1.44583	-1.75685	-0.0251345	1.19656	-1.75685	0.476813	-1.42323	-0.437667	-1.75685	0.603357	-1.38044	1.34718	-1.36093	-0.0455559	0.100815	0.993135	0.888997	0.138256	0.514748	0.687421	-1.75685	1.59375	0.93776	-1.75685	-1.75685	-1.75685	-0.123466	0.696136	-0.72437	0.583289	-1.75685	-1.75685
Negativey correlated genes
IQ genes correlated to TDL	p value of the correlation	R2 of the correlation	z-scored gene expression (log 10(cpm_1)) values per cell, cells are displayed in columns, ranked from smallest to largest TDL, genes are ranked by significance of the correlation
'PBRM1'	0.00180376	0.0914889	0.214527	0.91766	0.851958	0.904633	0.971971	-0.0971436	-0.0795852	-0.376302	0.503615	0.261552	0.247352	-0.500179	-0.272377	1.06014	0.405606	0.772632	1.21669	1.29414	0.503255	1.23041	0.964122	-2.81239	0.878051	0.72049	1.39066	0.838527	0.82391	0.736337	0.195514	-2.81239	0.174057	0.453929	0.23237	0.65319	0.953831	0.544125	-0.931141	1.29578	-0.367546	0.311324	1.29698	0.839317	-0.626705	-0.623433	-0.0646991	0.600306	-1.32064
'NTRK3'	0.000136832	0.1335	0.713102	-0.311493	0.854012	0.969129	1.16819	0.19588	-0.710903	1.13247	0.80204	-0.559706	0.719461	-0.468013	1.05903	0.362014	0.865717	-1.02145	-0.695131	-1.0606	1.72076	1.0472	0.391496	0.117254	0.847155	0.732464	-0.439814	-0.576166	0.573371	0.919985	1.04315	0.0435069	0.170407	0.801854	0.407452	-0.989499	1.1415	0.730989	0.351084	-0.0405846	0.197179	-0.245948	-1.62082	0.269711	-1.16994	-0.0699252	0.95323	-0.354553	0.291864
'SORCS3'	8.35577e-05	0.141408	0.15916	-0.142072	0.769779	1.24278	1.03951	0.139322	0.0972176	0.871161	-0.126445	0.892136	0.03263	0.678927	-0.00335265	1.36834	-0.13115	0.95988	-0.195035	0.646488	0.681766	1.09286	0.757815	0.243083	0.220997	0.631261	-0.47456	1.2469	0.92836	-0.793306	-0.49074	1.15875	1.23336	0.0280927	-0.92369	-1.14369	-0.00297538	0.705283	1.32351	-0.739414	0.655962	0.951212	-4.39364	0.364231	-1.91317	0.664028	0.319423	0.330221	1.08523
'KCNIP2'	2.20389e-05	0.162529	0.909589	-1.72668	0.957819	0.725338	-1.72668	-0.87956	-1.72668	0.700025	0.480324	0.944524	0.81432	0.62144	0.387387	0.085682	0.802641	-1.72668	1.23864	0.60245	0.886984	0.507816	0.84102	1.26944	0.433446	0.944708	0.822871	0.334435	0.47395	0.944975	-0.115864	-0.153414	1.16963	0.507854	-1.72668	0.28212	0.121107	1.01163	-1.19516	0.128799	1.23667	0.392465	0.984082	0.687939	0.693603	0.710609	1.16979	1.30581	0.978065
[truncated: 57 more columns]

## Sheet: Fig 3B t-type plots
IQ Genes positively correlated with TDL														IQ Genes negatively correlated with TDL
Patch-seq data and statisics.														Patch-seq data and statisics.
Datapoints are mean gene expression vallues for each cell														Datapoints are mean gene expression vallues for each cell
mean expression log 10 (CPM + 1) of positively correlated with TDL							Statistics (Kruskal Wallis test), p value=1.5e-11							mean expression log 10 (CPM + 1) of negatively correlated with TDL							Statistics (Kruskal Wallis test), p value=1.14e-05
LTK	superficial FREM3	DEEP FREM3	GLP2R	CARM1P1	COL22A1		Group 1	Group 2	lwrCI	mean diff	upperCI	p		LTK	superficial FREM3	DEEP FREM3	GLP2R	CARM1P1	COL22A1		Group 1	Group 2	lwrCI	mean diff	upperCI	p
0.732108	1.43302	1.20324	1.16199	1.605	1.11		LTK	superficial FREM3	-59.6757	-36.3801	-13.0846	0.000124945		1.73373	2.09805	1.91038	2.37261	1.07384	1.60205		LTK	superficial FREM3	-26.6533	-3.35776	19.9378	0.998508
1.26552	1.15323	1.56558	1.02594	1.61547	1.15838		LTK	DEEP FREM3	-90.4933	-63.9587	-37.4241	8.48968e-11		1.89885	2.08163	1.75291	2.23744	0.452552	1.87143		LTK	DEEP FREM3	0.32194	26.8565	53.3911	0.0453226
0.946333	1.64567	1.17359	1.14188	1.80893	0.952668		LTK	GLP2R	-55.3331	-23.5178	8.29752	0.28375		1.67294	1.51789	2.41618	2.29067	1.99587	1.71963		LTK	GLP2R	-35.4951	-3.67984	28.1355	0.999487
0.869319	1.31507	1.37903	0.889851	1.80617	1.14181		LTK	CARM1P1	-106.786	-69.323	-31.8598	1.99134e-06		2.1033	2.38281	1.46848	2.19777	1.366	2.2828		LTK	CARM1P1	10.6362	48.0994	85.5626	0.00345506
0.784238	1.2349	1.14529	0.9654	1.63853	1.07293		LTK	COL22A1	-59.9539	-25.8309	8.29205	0.258093		2.31472	1.82812	1.99604	2.42115	1.47129	2.2421		LTK	COL22A1	-9.16644	24.9565	59.0795	0.295489
0.848149	1.50917	1.77272	1.14727	1.28775	1.22203		superficial FREM3	DEEP FREM3	-51.9056	-27.5786	-3.25153	0.0156366		2.29602	1.97529	1.75944	1.94396	1.42753	1.68092		superficial FREM3	DEEP FREM3	5.88725	30.2143	54.5413	0.00537542
0.80837	1.56179	1.52396	0.926143	1.50888	1.11913		superficial FREM3	GLP2R	-17.1366	12.8623	42.8612	0.826344		1.81743	2.36564	2.25693	1.69005	1.80625	1.38398		superficial FREM3	GLP2R	-30.321	-0.322078	29.6768	1
0.616374	1.27662	1.62395	0.980896		1.03302		superficial FREM3	CARM1P1	-68.8763	-32.9429	2.99056	0.0941683		1.62518	2.31012	2.23367	2.27718		2.09152		superficial FREM3	CARM1P1	15.5237	51.4571	87.3906	0.000639305
0.932447	1.26557	1.47994	1.4156		1.34472		superficial FREM3	COL22A1	-21.8868	10.5492	42.9853	0.939733		2.24031	2.11979	1.61088	2.19164		1.59583		superficial FREM3	COL22A1	-4.12177	28.3143	60.7503	0.127668
0.80011	1.15037	1.6374	1.46104				DEEP FREM3	GLP2R	7.86276	40.4409	73.0191	0.00541192		2.03269	2.21773	1.62218	2.05453				DEEP FREM3	GLP2R	-63.1145	-30.5364	2.04179	0.0810797
1.07288	0.733822	1.75977	1.14838				DEEP FREM3	CARM1P1	-43.4774	-5.36429	32.7489	0.99867		2.02338	2.50371	1.52622	1.73467				DEEP FREM3	CARM1P1	-16.8703	21.2429	59.356	0.606311
0.788776	1.16426	1.51125					DEEP FREM3	COL22A1	3.29247	38.1278	72.9631	0.0223792		1.74344	2.19181	1.97459					DEEP FREM3	COL22A1	-36.7353	-1.9	32.9353	0.999987
0.823211	1.20306	2.03143					GLP2R	CARM1P1	-87.7664	-45.8052	-3.844	0.0229695		1.83627	2.39969	1.67528					GLP2R	CARM1P1	9.81803	51.7792	93.7404	0.0058396
0.850083	1.44802	1.63688					GLP2R	COL22A1	-41.3212	-2.31313	36.6949	0.999981		2.41388	2.14726	1.97193					GLP2R	COL22A1	-10.3717	28.6364	67.6444	0.291343
0.93381	1.75796	1.64432					CARM1P1	COL22A1	-0.2447	43.4921	87.2288	0.0522903		2.00909	2.13585	2.03603					CARM1P1	COL22A1	-66.8796	-23.1429	20.5939	0.659191
1.08676	0.93769	1.47853												2.49424	2.1069	1.85184
0.80732	1.04629	1.80715												2.27074	2.01958	1.66359
0.730245	0.910407	1.25814												2.29367	1.84007	1.56757
0.949268	0.854488	1.7315												2.41896	2.46627	1.45774
0.932059	0.788836	1.75822												1.89729	2.1585	1.66358
1.1824	0.986777													2.2376	2.09041
0.768155	1.24964													2.37216	2.24985
0.894654	0.922948													2.3393	2.27811
	1.53533														2.32604
	1.16509														2.2172
	1.14352														2.36908
	1.09362														2.04759
	1.27401														2.32199
	1.39441														2.02921
	1.58894														2.15753
	1.06787														1.73138
	1.98666														1.5284
	1.06613														1.91066
	1.53261														1.90581
	1.14201														2.46049

## Sheet: Fig 3C heatmap EA
Positvely correlated genes
EA genes positively correlated to TDL	p value of the correlation	R2 of the correlation	z-scored gene expression (log 10(cpm_1)) values per cell, cells are displayed in columns, ranked from smallest to largest TDL, genes are ranked by significance of the correlation
'RIT2'	1.0508e-09	0.306997	-0.52188	-0.514602	0.130535	0.492536	-0.591618	-0.897096	-0.532173	-0.897096	-0.897096	0.628953	-0.897096	-0.56015	-0.897096	-0.530691	-0.897096	-0.897096	-0.53132	-0.897096	0.395708	-0.897096	-0.897096	-0.114863	-0.897096	-0.897096	1.00323	-0.897096	0.913781	-0.897096	-0.897096	-0.897096	-0.897096	-0.479028	0.632969	-0.897096	-0.897096	-0.897096	-0.897096	-0.897096	-0.582928	-0.0177078	-0.897096	1.24845	-0.897096	-0.578544	-0.077027	-0.600579	-0.897096
'CALB1'	7.07107e-09	0.281184	2.09832	-0.57969	-0.57969	-0.57969	-0.57969	-0.57969	-0.57969	-0.57969	-0.57969	-0.57969	0.395814	-0.57969	-0.57969	-0.57969	-0.57969	-0.57969	-0.57969	-0.57969	-0.57969	-0.57969	-0.57969	-0.57969	-0.57969	-0.57969	-0.57969	-0.57969	-0.57969	0.647227	-0.57969	-0.57969	-0.57969	-0.57969	-0.57969	-0.57969	-0.57969	-0.57969	-0.57969	-0.57969	-0.57969	-0.57969	-0.57969	-0.57969	-0.57969	0.580927	0.804888	-0.57969	-0.57969
'SOX5'	1.67391e-08	0.269227	-1.36001	-0.730563	-1.23311	-0.648525	-1.77004	-1.7516	0.909107	1.06335	-2.0555	0.748575	-2.0555	-1.14565	-0.543982	-1.5136	0.806199	-0.907673	-1.37315	0.121939	0.1476	0.133881	-2.0555	-0.0539975	-0.55506	0.381493	0.932594	-1.51198	-0.0736514	0.330819	-2.0555	0.14496	-1.65394	-0.672233	1.33158	-2.0555	0.542701	-0.193098	-0.661234	0.283654	0.778846	0.607555	-2.0555	0.553252	0.0459842	0.405159	0.273191	-1.37141	-0.366955
'ARHGAP12'	5.38129e-07	0.219234	-1.12606	-1.12606	-1.12606	-0.801239	-0.825924	0.757501	0.775877	-1.12606	-0.791267	-1.12606	-0.83522	-0.595191	0.515006	-1.12606	-1.12606	-0.827543	0.693846	-0.0437239	0.719574	-0.685609	0.406839	1.47387	-1.12606	-1.12606	-1.12606	-1.12606	-0.763118	-1.12606	-1.12606	0.299122	-1.12606	-0.715304	0.49165	-1.12606	-0.671157	1.13643	-1.12606	1.47034	-0.625789	-1.12606	1.67372	0.937168	-1.12606	-0.369677	-0.320337	-1.12606	-1.12606
'ELAVL2'	6.64928e-07	0.216091	-0.990675	-0.990675	-0.990675	-0.990675	-0.990675	-0.702071	2.26614	-0.990675	0.484926	0.418801	-0.990675	-0.990675	-0.990675	-0.990675	0.852688	-0.990675	-0.990675	-0.692565	-0.38249	0.486729	0.393903	-0.701445	-0.990675	-0.990675	0.86461	-0.990675	0.456812	-0.990675	-0.990675	0.884747	-0.990675	-0.990675	1.65416	-0.990675	-0.365154	-0.990675	-0.990675	0.205179	-0.990675	-0.990675	-0.990675	0.905554	-0.719114	-0.990675	-0.990675	-0.990675	-0.990675
'PDE1C'	9.53407e-07	0.210712	-1.58108	-0.531941	-1.1657	0.810713	-0.100689	-1.32583	-1.12747	0.398041	-1.58108	-1.58108	0.802986	0.512025	-1.58108	-1.58108	-1.58108	0.147781	-1.58108	-1.04353	0.0956681	-0.444112	-1.58108	-0.214752	-1.58108	0.807784	0.627552	-0.913583	-1.1228	-1.58108	0.56122	-0.990766	-1.58108	1.42075	0.337617	-1.00807	-1.21767	-1.27643	0.251075	0.319698	-1.18143	1.08211	-1.58108	0.308849	0.679979	1.38028	-0.20463	0.680003	0.637376
'CADPS'	1.35214e-06	0.205467	-0.296497	-0.180275	-0.521936	-1.97445	-2.04644	-2.43329	-0.465845	-0.637491	-0.376548	-0.534773	0.878366	-0.829949	-0.585339	0.304231	0.64568	0.629545	-1.09818	-2.66834	0.5784	-1.73253	-1.06645	-0.79474	-0.9018	1.00041	0.75755	-0.624926	-0.558525	-1.58916	-0.232201	-1.02404	-1.30506	1.48267	0.429907	-0.214835	0.0162805	-0.850437	-1.36228	0.386809	-0.128026	0.0627274	-0.607315	0.848958	0.744477	0.743474	-2.42267	-0.858714	-1.44408
'GRM3'	3.24115e-06	0.192215	-1.08494	1.21774	-1.08494	-1.08494	-1.08494	-0.132516	0.87124	-1.08494	-0.784875	1.04849	-1.08494	-1.08494	-0.82018	-1.08494	-0.314584	-1.08494	-0.762839	-0.168484	-0.690819	0.430347	-1.08494	1.14944	-1.08494	1.32766	1.12356	-1.08494	0.283687	-1.08494	-1.08494	0.848443	0.662878	1.21866	1.52188	-1.08494	-1.08494	-1.08494	-1.08494	0.403454	-1.08494	0.709728	-1.08494	0.52866	-1.08494	0.321291	-1.08494	0.362894	-1.08494
'SNAPC5'	4.74005e-06	0.186396	-0.672251	-1.08141	-1.08141	-1.08141	-1.08141	-1.08141	-1.08141	-1.08141	-1.08141	-1.08141	-1.08141	0.055497	1.12399	-1.08141	0.36128	-1.08141	-0.285165	0.47979	-1.08141	-1.08141	1.41703	-1.08141	-1.08141	-1.08141	1.19832	-1.08141	0.911438	0.334362	0.538129	-1.08141	0.865853	0.392964	0.905711	-1.08141	-1.08141	-1.08141	-0.547008	-1.08141	0.824247	-1.08141	1.28921	-1.08141	-0.747724	0.912369	-0.313011	-1.08141	-0.282604
'LINGO2'	5.94531e-06	0.182911	-0.519348	0.307007	-0.994049	-0.198365	0.192524	-1.31875	-0.62444	-0.287952	-0.658338	-1.25625	-0.00900918	-1.36898	0.0965927	-1.42987	-0.0232489	-1.58564	-0.137199	-1.12283	-0.315102	-0.547033	-0.520381	-0.818328	1.28279	0.383586	-0.99774	-0.115233	0.296296	-0.468376	-0.605594	-0.984012	0.222164	1.13674	-5.9147	-0.848398	-1.28177	-2.15177	-0.374076	-0.0416473	-0.197125	0.913541	-1.91413	-0.121296	-0.667823	1.09067	-0.438719	0.719845	-0.792915
'NPAS3'	8.47756e-06	0.17743	-0.401834	-2.38013	-2.38013	-0.964783	0.594259	-0.00261667	-0.125382	0.251989	-1.14296	-1.73952	0.393304	-0.0639881	-0.0575489	-0.461799	0.32451	-2.38013	0.766961	-0.404823	-0.0119032	0.186231	-1.32547	-0.659396	-2.01746	0.655775	-2.38013	0.504214	-0.399669	0.68617	0.616515	-2.38013	-2.38013	0.433481	-2.03092	0.149456	0.777093	0.539627	-2.0742	-2.00811	0.087591	0.894363	-0.31663	0.579123	0.224503	1.11597	-1.23397	0.619436	-1.51456
'CADPS2'	9.24988e-06	0.176079	1.11793	0.482466	0.551172	-1.41156	0.222635	-2.1622	-2.1622	-0.617087	0.95856	-2.1622	1.0082	-0.112476	-2.1622	-1.26524	1.11978	0.437743	-0.172008	-1.1734	1.16629	0.0238107	-0.129003	0.396654	0.403273	0.750363	-2.1622	-1.81283	-1.18352	0.137094	0.442765	-1.80067	-0.557192	0.590776	0.480749	0.546862	-2.1622	-1.79342	-0.359893	-2.1622	-1.27631	-0.546468	-2.1622	0.487778	0.252338	-0.332601	-0.0966775	0.492467	-0.461731
'ABCG4'	9.56191e-06	0.175564	-0.469375	-0.469375	-0.469375	-0.469375	-0.469375	-0.469375	-0.469375	-0.469375	-0.469375	-0.469375	-0.469375	-0.469375	-0.469375	-0.469375	-0.469375	-0.469375	-0.469375	-0.469375	0.599419	-0.469375	-0.469375	-0.469375	-0.469375	-0.469375	-0.469375	-0.469375	-0.469375	-0.469375	-0.469375	-0.469375	-0.469375	-0.469375	-0.469375	-0.469375	-0.469375	-0.469375	-0.469375	2.22947	-0.469375	-0.469375	-0.469375	-0.469375	1.15988	-0.469375	-0.469375	-0.469375	-0.469375
'OLFM3'	2.15269e-05	0.162898	0.792007	-2.71293	0.738311	-2.71293	-0.584808	-0.0380292	-0.0796935	-0.290483	-1.05862	1.27966	-0.826605	-0.257875	-0.310012	-2.71293	-0.405266	-0.544888	0.0991367	-0.165772	-2.18767	-2.71293	0.800051	-2.71293	1.19257	0.233129	0.422211	-1.17545	0.582863	-0.407778	0.72353	-0.774287	-0.99878	0.744352	0.769199	-0.314564	-0.785042	-1.81712	-2.13779	0.517618	-0.594025	0.535319	-1.27519	0.52964	-1.14078	-0.916729	0.908074	0.0589111	-0.376936
'SPRY4'	2.32721e-05	0.161674	-0.692497	-0.692497	-0.692497	-0.231756	-0.692497	-0.692497	-0.183924	-0.692497	-0.692497	-0.692497	0.174397	-0.692497	-0.692497	2.77399	-0.692497	-0.692497	-0.692497	-0.692497	-0.692497	-0.692497	-0.692497	-0.692497	-0.692497	-0.692497	-0.692497	-0.692497	-0.692497	-0.692497	-0.692497	-0.692497	1.96035	-0.692497	0.860607	0.557877	1.59685	-0.692497	-0.692497	-0.692497	1.19794	-0.0374164	-0.692497	-0.692497	-0.692497	-0.692497	-0.692497	-0.692497	-0.692497
'GRM8'	2.73041e-05	0.15916	0.173098	-0.199658	-0.914629	0.365637	-0.0352923	-0.917844	-0.882081	-0.515749	-1.2107	-0.394277	-0.341209	0.983644	-0.939952	-1.2107	-1.2107	0.881091	-0.55315	0.430828	-0.0465021	0.86121	-0.829432	-0.506283	-0.566269	1.17427	-1.2107	0.29632	0.420035	-0.3305	-1.2107	0.126128	-1.2107	-1.2107	0.93409	-1.2107	0.0267564	-1.2107	0.748946	-1.2107	0.892859	0.0367482	-1.2107	0.0674792	-0.935138	1.21891	0.128153	-0.943682	-0.551035
'ZNF608'	4.07997e-05	0.152816	0.0412556	-0.739377	-0.305531	-0.739377	-0.739377	-0.739377	-0.739377	-0.739377	-0.739377	-0.739377	-0.739377	-0.739377	-0.342637	-0.739377	1.1495	-0.739377	-0.739377	-0.739377	0.966564	-0.739377	-0.739377	-0.739377	-0.739377	-0.739377	-0.739377	-0.739377	-0.251926	0.0613551	1.27717	-0.739377	2.00644	1.38963	-0.739377	2.47083	-0.739377	0.0637316	-0.739377	-0.739377	0.959601	-0.739377	-0.739377	-0.739377	-0.739377	-0.319026	2.0177	-0.739377	-0.739377
'SPHKAP'	4.29906e-05	0.151987	-0.479157	-0.479157	-0.479157	0.0235087	-0.0146921	1.51214	-0.479157	-0.479157	0.0389415	-0.479157	-0.029078	-0.479157	-0.479157	-0.479157	-0.479157	-0.479157	-0.479157	1.10321	0.201341	-0.479157	-0.479157	-0.479157	-0.479157	-0.479157	-0.479157	0.0799328	-0.479157	-0.479157	-0.479157	2.13452	-0.479157	-0.479157	-0.479157	-0.479157	-0.479157	-0.479157	-0.479157	-0.479157	-0.479157	-0.479157	-0.479157	-0.479157	-0.479157	-0.479157	0.0512485	-0.479157	-0.479157
'PIN1'	5.03464e-05	0.149481	-1.00731	-0.145637	-0.413702	-0.546415	-1.5943	-0.562028	-2.52303	0.608191	-2.52303	-2.52303	0.22761	0.923035	0.273758	0.0570888	-0.511582	-2.52303	-0.267639	0.0201047	-0.413434	-2.52303	1.23784	0.202597	-0.710964	-0.320594	1.01968	-2.52303	0.466155	-0.000584269	0.449948	-1.65057	-0.283204	0.0174211	-0.563854	-0.474382	-0.4104	-0.441712	0.103576	0.726752	0.821329	0.744163	1.24952	-1.29314	-1.18609	-2.52303	0.951167	1.25969	-1.67598
'PRKG2'	8.39351e-05	0.141336	-0.813218	-0.813218	-0.813218	-0.813218	0.440219	-0.482265	-0.813218	-0.813218	-0.813218	-0.813218	1.38477	-0.263355	-0.507248	-0.813218	-0.338255	-0.813218	-0.813218	-0.813218	1.59391	-0.813218	-0.813218	-0.813218	-0.813218	-0.813218	-0.813218	1.56419	-0.813218	-0.813218	-0.813218	-0.813218	-0.375912	1.95283	-0.813218	-0.813218	1.6047	-0.813218	-0.813218	-0.813218	-0.493502	-0.334867	-0.813218	-0.813218	-0.501809	1.07397	1.23254	-0.813218	-0.813218
'ADCY8'	9.60857e-05	0.139173	-1.12367	-0.812777	-1.12367	0.606376	0.453032	-0.413443	1.88119	-1.12367	1.35808	-1.12367	0.621247	0.629821	-1.12367	-1.12367	0.925739	-1.12367	0.491687	0.702457	-1.12367	0.316047	0.833856	1.24919	-1.12367	0.104517	-0.468097	-1.12367	-1.12367	-1.12367	-1.12367	1.20037	-1.12367	-1.12367	-1.12367	-0.29159	-0.89521	1.37578	-0.879525	-0.826786	1.0203	-0.0441174	-1.12367	0.19307	-1.12367	-0.588964	-0.164409	-1.12367	0.709765
'CDH20'	0.000113512	0.136501	1.27998	1.16358	-0.963375	-0.704126	-0.963375	-0.963375	0.796086	-0.963375	0.68996	-0.963375	-0.319211	-0.963375	-0.727606	-0.963375	-0.963375	-0.72512	-0.963375	-0.699955	0.772785	-0.963375	-0.963375	-0.963375	1.13272	1.66254	-0.963375	1.81295	-0.00870808	1.16999	-0.59397	-0.963375	-0.963375	-0.963375	-0.963375	-0.963375	-0.963375	-0.963375	1.08739	-0.963375	-0.963375	-0.963375	-0.963375	1.32297	-0.963375	-0.559361	-0.963375	-0.963375	-0.963375
'SND1'	0.000119036	0.135739	-2.43636	-0.900018	0.728184	0.657607	-0.793208	0.460483	-0.219285	-1.67981	-0.0396185	-0.697683	-0.164087	-1.41009	-0.455726	-0.315964	-0.0564837	-3.16032	0.419295	0.453349	1.00906	-0.107676	-0.900872	0.357806	-3.65975	-0.241313	0.711964	-0.134073	-0.421426	-0.781128	-0.0445614	0.0288432	0.60019	0.155734	-0.507701	-0.0120409	0.560573	0.852291	-0.394462	0.544888	-1.28387	1.00822	-3.65975	-0.758952	-1.11326	0.235702	0.470784	0.0109441	-0.31295
'DBNDD1'	0.000147314	0.132312	-0.726002	-0.726002	-0.726002	-0.726002	-0.726002	1.63925	0.422117	-0.726002	-0.726002	1.58024	-0.36506	-0.726002	-0.726002	-0.726002	-0.726002	-0.726002	-0.726002	-0.726002	-0.726002	-0.726002	1.60263	-0.726002	-0.726002	0.959523	-0.0611632	-0.726002	-0.726002	-0.726002	1.3124	-0.726002	-0.726002	0.792059	-0.726002	-0.726002	-0.726002	2.40146	-0.726002	2.13151	-0.726002	-0.726002	-0.726002	-0.282697	-0.726002	-0.726002	0.133202	-0.726002	-0.278084
'CTXN3'	0.00015117	0.131896	-0.533733	-0.533733	-0.533733	-0.533733	0.802768	-0.533733	-0.533733	-0.533733	2.02357	-0.533733	-0.533733	-0.533733	-0.533733	-0.533733	-0.533733	2.23941	-0.533733	-0.533733	-0.533733	-0.533733	-0.533733	-0.533733	-0.533733	-0.533733	-0.533733	-0.533733	-0.533733	-0.533733	2.18541	-0.533733	-0.533733	-0.533733	-0.533733	-0.533733	0.949831	-0.533733	-0.533733	-0.533733	-0.533733	-0.533733	-0.533733	-0.533733	-0.533733	-0.533733	0.677642	-0.533733	-0.533733
'FOXN2'	0.000217405	0.126034	0.0210664	0.601946	-0.0515736	-0.0220606	-1.75738	-0.206826	-1.75738	-1.75738	-0.109157	-1.75738	0.254544	-0.0880602	-0.414113	1.29527	0.168006	-1.42334	1.17118	0.21394	0.0027448	-1.75738	-0.0420366	0.467188	0.0814595	0.403248	-1.75738	-1.75738	-1.35124	-0.5928	0.579558	-1.75738	0.746221	0.865383	-1.15452	-0.345658	-1.75738	-0.327312	-0.200226	-0.233143	-0.19905	-1.24059	-1.75738	-0.558921	-1.42095	0.888451	1.28482	-0.629338	-0.052866
'NRSN1'	0.0002231	0.125616	-1.31317	-1.31317	-1.31317	-1.31317	-1.31317	-1.31317	-1.31317	0.709722	0.455477	1.09605	-1.31317	0.691255	0.187594	1.05946	0.919603	-1.31317	-1.31317	-1.31317	-1.31317	0.526259	0.98806	0.854425	0.332747	-1.31317	1.38188	0.803259	-1.31317	-0.384219	-1.31317	1.49883	-1.31317	-0.915838	1.41978	0.322982	-1.31317	-1.31317	-0.847409	1.27049	1.07409	-0.111736	1.23782	-1.31317	-1.31317	0.0691246	1.21328	-1.31317	0.844098
'SEMA6D'	0.000289935	0.121372	-1.82994	-1.82296	-0.0940101	-2.18995	-0.937594	-0.0945413	0.592464	-0.157515	0.787413	0.0928551	0.0792521	-1.13116	-0.0437615	-2.18995	0.0127328	-2.18995	-1.63436	-0.184866	0.122202	-1.25598	0.50324	0.881043	-2.18995	1.02408	1.05327	-0.788226	0.372643	0.956109	-0.650119	0.0753189	-2.18995	0.60452	1.02642	-0.598575	0.401573	-0.302924	-0.292851	1.2531	0.576563	0.947123	-2.18995	0.268694	-2.18995	0.50389	-0.303905	-0.18959	-0.158929
'PRDX2'	0.00037819	0.117057	-1.27523	0.0723116	0.335678	-0.407694	-2.67262	-1.50339	-0.392279	0.479417	0.3349	-0.647438	-1.60705	0.399559	0.394247	1.25204	-1.2103	1.60411	-0.916019	-0.17789	-0.0255519	-0.743668	0.655031	-0.230106	-1.12214	0.423403	-0.476463	-3.78045	-0.160641	-0.413508	-0.0184761	-0.318306	-0.755705	-3.78045	-0.954793	0.732049	-0.769673	0.401729	0.545484	1.15946	-1.31612	-1.28253	0.252021	0.050389	-0.353943	0.0274115	0.857436	0.385023	-0.203313
'CAPZA2'	0.000398646	0.1162	0.788717	0.505912	0.591547	-0.234996	-0.456293	-3.11711	-4.23571	0.028335	-0.5187	0.944352	-1.0844	0.294612	-0.408315	-0.29681	0.168471	-0.386443	0.951328	0.436611	-0.329812	-0.440295	0.746833	-0.0223117	-4.93034	-0.971764	-0.73886	-1.21059	0.147358	-0.66611	-1.07778	0.047195	-1.93996	-0.30356	0.742689	0.0917679	-0.948292	0.52646	-0.0629871	0.390021	0.261537	0.261787	0.727681	-0.597545	-1.27531	-0.215517	0.105913	0.739394	0.107799
'PTPRD'	0.000405981	0.115903	-0.65289	-0.194632	-0.552326	-0.668479	-0.423641	-0.712705	1.27636	-0.856894	-0.522841	1.73138	0.461068	-0.465168	-0.217795	-2.21861	-0.29547	-0.42391	-3.60743	-1.23105	0.0149938	-1.7434	0.0197518	0.717725	-0.900833	-0.557859	0.719912	-0.365199	-0.0669364	-0.482634	-2.24432	1.18442	-1.3063	0.156793	2.6765	-0.97471	-1.78121	-1.41093	-0.689436	1.49328	-1.20958	0.601065	-1.7847	0.170854	0.447427	0.396066	-0.866196	-0.644976	0.0822105
'CDK5'	0.000452246	0.114147	-0.413605	-1.02804	-1.02804	-1.02804	-1.02804	-1.02804	-1.02804	-1.02804	0.984385	0.779128	-1.02804	-1.02804	-1.02804	1.11774	0.700953	-1.02804	-1.02804	-1.02804	0.810415	-1.02804	0.715171	1.06353	-1.02804	-0.035414	-1.02804	-1.02804	0.236411	-1.02804	-1.02804	-1.02804	-1.02804	0.677405	1.67318	1.07758	-0.736107	1.55425	-1.02804	-1.02804	0.874928	0.284934	-1.02804	-1.02804	-1.02804	0.318418	-1.02804	-1.02804	-1.02804
'RHBDL1'	0.0005088	0.112226	0.522029	-1.2486	-1.2486	-1.2486	-1.2486	0.579857	-1.2486	0.313026	0.88062	-1.2486	0.0803273	-1.2486	1.10524	0.387633	-1.2486	-1.2486	-1.2486	-1.2486	-1.2486	0.0134313	0.960852	-1.2486	-1.2486	1.37748	-1.2486	-1.2486	-1.2486	-0.747159	0.297736	-1.2486	-1.2486	0.803956	-1.2486	-1.2486	-1.2486	-1.2486	1.58903	1.20905	1.56981	0.73056	-1.2486	1.25773	-1.2486	0.794277	1.37139	-1.2486	-1.2486
'UTRN'	0.000552062	0.110895	-0.7559	0.655078	-0.681692	-0.00734389	-1.01407	-0.220427	-1.28973	-1.28973	-0.561661	0.51089	-1.28973	0.166127	0.763288	-1.28973	-1.28973	-1.28973	-1.28973	-0.568845	0.43947	0.212537	0.670072	-0.0743952	-0.778881	0.194347	-1.28973	1.23909	-1.28973	-0.118161	-0.864642	-1.28973	-1.28973	1.0037	-1.28973	-0.85381	-0.871928	-1.28973	1.11061	-0.960128	-1.28973	1.79471	-1.28973	-1.28973	-1.28973	1.19279	0.391681	-1.02216	0.384483
'OPCML'	0.000754011	0.105802	-0.501928	-0.525561	-0.0117301	-0.471709	-0.447628	-1.23507	-3.26358	0.44308	0.498626	-0.127019	0.284654	-1.90335	-0.0480146	-0.101319	-0.0757045	-1.15113	-2.98692	-1.2453	-2.3887	-0.671797	0.287638	0.350319	1.10331	0.385786	-0.275982	0.25227	-0.0227416	0.645055	-0.53416	-2.65837	1.21973	0.0416732	1.19314	-1.49155	-0.744948	-0.860572	0.706701	0.949129	0.345278	-0.0879422	-0.754132	0.404134	0.28579	0.92094	0.283068	-0.409657	-1.18548
'SGCZ'	0.000802888	0.104774	-0.752353	-0.207607	0.584827	-0.257958	1.10881	-0.822225	0.0767492	0.356192	-1.43673	-1.43673	-0.681356	-0.939878	-1.16026	-1.43673	0.715717	0.571472	-1.43673	-1.12783	0.709032	0.0661921	-1.43673	-1.13704	0.220031	0.487266	-1.43673	-1.0986	0.495942	0.517443	-0.62679	-1.08683	0.244219	0.57026	-1.43673	0.593187	1.36945	-1.07982	-0.986087	-1.10086	-0.160562	1.67466	-0.754419	0.316212	0.181382	-0.00812278	-0.788765	-1.16407	0.705128
'MAGI2'	0.000876172	0.103344	1.13856	-2.31909	0.438236	-0.209864	-0.384833	-0.117527	-0.452409	-0.166868	-1.481	0.650101	-0.332586	-2.80176	0.219285	-0.258059	0.00956191	-0.66658	0.0723396	-1.14117	0.576711	0.338921	-0.310737	0.343132	0.206297	-0.474296	0.838326	0.303422	-0.483807	0.293592	-0.644458	-1.01892	-0.38002	0.924633	1.02838	0.23145	-1.42516	-1.43964	-0.483413	0.0187588	-0.380716	0.769181	-0.88802	0.222765	1.47224	1.01539	-1.27257	0.140119	-0.69859
'PDK2'	0.000923718	0.102478	1.03802	0.629458	-1.12901	-1.12901	-1.12901	-1.12901	-1.12901	-1.12901	0.368231	-1.12901	-0.814592	0.455345	1.16941	-1.12901	-1.12901	-1.12901	-1.12901	-1.12901	-1.12901	-1.12901	-1.12901	1.73164	-0.750789	-1.12901	0.657699	1.59731	-1.12901	-0.320388	1.44987	-1.12901	-1.12901	-0.441183	-1.12901	-1.12901	0.48045	-1.12901	-1.12901	0.542096	1.44451	0.281755	-1.12901	0.378614	0.136775	0.415856	1.56553	-1.12901	-1.12901
'OLFM2'	0.00108458	0.0998459	-1.53696	-0.251011	0.116137	-0.709935	0.355113	0.777201	0.860299	1.42337	0.0538172	-0.0444831	-0.945405	-0.262666	0.0460873	-1.08913	-0.966515	0.922355	-1.08989	-0.560543	0.805192	-0.347207	1.16606	1.29188	-1.10174	0.781649	1.18849	-1.53696	-0.823322	0.496124	-1.53696	2.02146	-1.01174	-1.53696	0.821794	-0.161273	-1.53696	-0.33959	-0.768131	0.645639	-1.53696	-0.962446	-0.934781	-0.648542	-0.757142	-1.14761	0.314716	-0.0541736	-0.196579
'RIMS1'	0.00115487	0.0988157	-0.352604	-1.60075	0.194002	-2.89727	-0.783525	-1.73444	-0.765772	-1.51492	-0.0548979	1.27015	1.16587	-0.144447	-0.280657	-0.0452479	-0.632504	-0.613343	-1.3268	-0.718948	0.844688	-0.230673	-1.51494	2.25168	0.335239	0.656756	1.1203	-0.00209226	-0.759981	-0.120838	-1.03968	-0.454987	-0.0467109	-0.43754	0.630165	-0.0986467	-0.230366	-0.971179	-1.15494	0.167197	-0.584169	-0.933771	-1.1696	0.997661	-2.00802	-2.06019	-0.912223	0.827064	-0.0546475
'TRIB2'	0.00116593	0.0986592	-0.837797	-0.837797	-0.223419	-0.837797	-0.837797	1.64699	0.00841969	-0.837797	-0.837797	1.12894	-0.837797	-0.837797	1.25502	0.258189	-0.837797	1.02612	-0.837797	0.0896413	-0.837797	-0.837797	-0.837797	0.0703213	-0.837797	-0.837797	1.0684	-0.837797	-0.837797	-0.837797	1.4533	-0.837797	-0.837797	-0.837797	1.31144	1.04759	-0.837797	-0.837797	-0.837797	-0.837797	1.66182	-0.837797	-0.837797	-0.837797	-0.837797	1.75693	-0.837797	-0.837797	-0.837797
'NSF'	0.00122165	0.0978929	0.375564	-0.208835	0.961285	-0.996	-1.02037	-0.141534	-1.47284	0.480203	0.599854	0.888693	-1.27913	0.765749	-0.37447	-3.39621	0.309955	-0.364325	0.539937	-0.375636	-3.39621	0.0862507	1.47685	-0.480256	0.0132786	-2.03148	-1.11366	-0.134192	-0.256235	0.113847	-0.134949	1.04687	-0.653308	0.632578	-0.884601	-0.391591	-0.609878	0.757004	-0.385664	0.605838	0.501996	-0.326605	-0.798612	0.517842	-0.0934777	0.380164	0.71324	-0.640269	0.378433
'FGF12'	0.00126291	0.0973476	0.28229	0.50071	-0.513355	-1.76652	-0.34639	-0.348343	-0.639937	-0.864804	-0.75679	-1.16375	0.603522	-0.494477	0.5441	0.10449	1.01095	-0.0289027	-1.2524	-2.22457	0.843737	1.00947	-1.63467	-1.4452	0.808524	1.15353	-1.44764	-0.598067	-0.462752	-0.619027	0.149598	-1.122	1.11896	1.3554	-0.202505	0.182794	-0.218091	-0.19257	-0.309089	-0.89221	-1.4994	-1.03378	-0.834523	1.98564	-1.85356	1.98931	-0.46549	0.711021	-0.91741
'TMTC2'	0.00128773	0.097028	-1.20882	0.0418189	0.941231	1.15151	-1.27572	-0.312379	1.50453	-0.541302	-1.24188	1.1783	-1.56877	1.09702	-0.0351631	0.785546	-0.888093	-1.56877	1.49715	-0.712628	0.806899	-0.100103	-0.311972	-0.244644	-1.56877	0.643079	1.15566	-1.56877	1.39105	-1.19774	0.0349609	-1.56877	0.776989	-1.56877	1.1178	-1.10534	-0.995321	0.248835	-0.210077	0.517195	1.10136	0.721869	-1.56877	0.966386	-0.850753	1.08984	-1.56877	-0.971268	-1.56877
'HTR2A'	0.00130565	0.0968011	-1.15391	-1.56986	-0.40878	-0.040842	-2.45382	-1.83993	-0.526823	-0.107905	0.0146727	0.904828	1.142	-0.128583	0.426232	1.11762	1.50801	-2.45382	-2.45382	-0.518446	-2.45382	-0.439167	0.664209	0.966161	0.401187	-0.961369	-0.361708	0.274077	-0.208706	-2.45382	0.397401	0.257626	0.202097	0.369904	0.380957	-0.0426908	0.221163	-2.45382	-0.285913	0.399421	-0.0611515	0.412267	-2.45382	-0.982245	0.819774	1.05385	-1.07205	0.613634	-0.0573817
'TIAM2'	0.00137966	0.0958954	-0.0588449	0.359867	-0.215274	-0.441514	-2.96477	-1.32749	-2.96477	0.079876	0.792356	-1.00798	0.710599	0.858325	-1.33328	-0.124583	0.568015	-2.28101	0.501337	-1.12613	0.942156	0.874369	-1.23248	0.889465	-0.152626	-0.652772	-2.2114	-0.264743	0.63398	0.338906	1.19047	0.604998	-0.0896921	0.410505	0.699716	0.375167	-0.404664	-0.368565	-0.681325	-1.45455	0.96125	0.0556212	-2.96477	0.0350151	0.546529	-1.28349	0.478347	-0.370869	-2.96477
'FAM19A5'	0.00142291	0.0953883	0.0646578	-0.919412	-2.26704	1.20563	-1.85467	-1.00677	-2.70665	0.285026	-2.70665	0.264013	0.773123	0.647221	0.819855	0.753018	0.0707382	-2.70665	0.0677215	-1.40724	0.466336	0.118623	0.743435	-2.70665	-1.26671	0.429918	-0.702584	0.0166876	-0.592553	0.60752	0.13545	1.11332	0.212259	0.184627	-0.311205	0.290533	0.315838	-0.582269	0.219862	0.652103	-0.672442	1.30891	-2.70665	-0.573126	-2.70665	1.27181	0.451878	-0.362746	-0.84777
'TSHZ1'	0.00147047	0.094848	0.950075	-1.27673	-1.27673	0.939649	-1.27673	-1.27673	-1.27673	0.506961	0.567475	-1.27673	-1.27673	0.697325	-0.0688431	0.409797	0.235435	1.43925	-1.27673	0.00263718	0.360924	0.646129	0.53872	-1.27673	-0.912477	1.24909	-1.27673	-1.27673	0.670558	-1.27673	0.6645	-1.27673	-1.27673	-0.849072	-1.27673	0.956864	1.52836	0.221183	0.566684	-1.27673	1.42724	0.492315	-1.27673	-1.27673	-1.27673	-1.27673	-0.0694644	0.13512	0.41163
'ETV1'	0.00149787	0.0945446	-0.727998	-0.727998	-0.727998	-0.727998	-0.727998	-0.727998	-0.727998	-0.727998	-0.727998	-0.727998	-0.727998	-0.319425	-0.727998	-0.727998	2.29906	-0.727998	-0.727998	0.788544	-0.727998	-0.184409	1.68327	-0.727998	-0.727998	-0.727998	-0.0668407	-0.727998	0.42277	-0.259011	1.66503	-0.727998	0.41901	-0.727998	1.02456	-0.727998	0.47836	-0.727998	1.02149	-0.727998	-0.727998	1.57106	-0.727998	-0.0294207	-0.727998	1.45578	-0.727998	-0.727998	1.32635
'CCDC85B'	0.00150358	0.0944821	-1.6942	0.243338	0.180364	-2.24245	-0.197943	-0.582836	1.4333	-1.11485	0.63902	0.632733	-0.595903	-2.24245	-0.818472	-2.24245	-2.24245	-2.24245	0.948258	-0.0659496	0.861237	0.0985158	-1.05279	-1.26441	-2.24245	-0.297231	0.320787	0.764802	0.883235	0.426202	0.244767	-0.709974	-0.238485	-0.515433	-2.24245	1.30097	-1.21254	-0.496869	0.172321	0.958644	0.375325	0.712337	1.36788	-0.119126	0.651153	-0.0414363	1.14256	0.254765	-0.468976
'DNM3'	0.00150958	0.0944166	0.376667	-0.433428	-2.29296	-0.217738	-2.8075	0.605314	-0.0450445	-0.81936	0.787499	0.0189276	0.996036	-0.191293	-0.0693691	-0.107344	0.465662	-0.0539271	0.0958847	0.294787	-0.0273262	0.582522	0.121023	0.551032	-0.415912	1.03321	-0.864041	0.284011	-0.323933	-0.553457	-0.155561	0.204896	-0.423182	-0.375705	-0.224573	-0.585313	-1.09078	-3.9364	0.422218	0.725959	0.0553156	-1.2071	-3.9364	0.345583	-2.44917	-0.289009	0.526472	0.581733	0.143339
'TSHZ3'	0.00172348	0.0922378	-0.98027	-0.98027	1.02774	-0.98027	0.5933	-0.98027	0.943754	-0.574091	-0.98027	1.11753	0.965737	0.354287	-0.98027	-0.98027	-0.98027	-0.98027	-0.60309	-0.98027	-0.98027	1.18549	-0.98027	2.02118	-0.98027	-0.98027	1.37246	-0.98027	-0.98027	-0.98027	-0.98027	-0.98027	-0.98027	-0.98027	1.24893	-0.98027	1.55688	-0.98027	-0.98027	0.449328	1.66231	0.389328	-0.98027	0.44609	-0.98027	0.59795	0.941145	0.380485	-0.98027
'TCERG1L'	0.00176856	0.091813	0.31106	-1.51713	-1.51713	-1.51713	-1.51713	-1.51713	0.611075	0.239279	-1.51713	0.766762	-1.23449	-1.51713	-0.724704	-1.16729	0.995211	-1.22703	-1.51713	-1.51713	0.606554	-1.51713	0.17738	0.935208	-1.17714	0.430258	1.27642	-1.16604	-0.959646	-1.51713	0.161732	1.08393	-0.370617	0.760575	1.28947	-1.05589	0.535944	-0.231349	0.628698	1.64087	0.838662	0.67106	-1.51713	-0.129634	0.624591	0.459507	0.527811	0.0526995	-1.51713
'CDH8'	0.00182366	0.0913083	0.238331	-0.307639	-0.41827	-2.28586	-1.68473	-1.46151	1.13403	0.219227	-1.96439	1.03287	0.297394	-0.392492	-0.289508	0.56458	1.25583	1.21859	-1.39621	0.178924	0.755374	0.166881	-2.28586	0.626324	-2.28586	-0.462981	0.659165	0.224479	0.111827	-1.71339	0.962107	-0.483553	0.0268726	0.491126	0.639722	0.146594	-2.28586	0.418623	-2.00249	0.721506	-2.28586	0.54271	-2.28586	0.82495	0.407164	-0.226025	0.201129	0.0913431	0.251178
'SCAPER'	0.00188759	0.0907414	0.857302	0.260935	0.0360542	-2.38885	-0.499571	-0.306167	0.613247	0.380896	0.490276	-0.922534	0.580335	-0.450497	0.771397	0.498419	-2.51038	0.45703	-0.310282	-0.294082	0.384757	1.1747	0.567562	0.665	0.400222	-1.01454	0.518638	-3.02637	0.469674	-0.539189	-3.58142	0.606097	0.0197826	-1.19167	0.850305	-0.00714063	1.0638	0.387752	-0.542556	0.761695	-0.550955	-0.264171	-0.728263	-0.198602	-2.82986	-1.11052	0.560413	-1.87887	-2.15402
'FTSJ3'	0.00197985	0.0899561	0.619703	-0.712481	-0.712481	-0.712481	-0.712481	0.0893529	-0.712481	-0.712481	-0.712481	-0.712481	-0.712481	-0.712481	-0.712481	1.56467	-0.712481	-0.712481	-0.712481	0.674749	-0.712481	-0.712481	-0.712481	-0.712481	-0.712481	0.740935	0.255288	-0.712481	-0.712481	-0.712481	-0.712481	-0.712481	-0.712481	-0.712481	-0.712481	1.86161	0.00476495	0.203385	-0.712481	-0.712481	0.988198	0.614967	-0.712481	1.31166	-0.712481	1.2036	-0.712481	-0.712481	-0.712481
Negativey correlated genes
EA genes negatively correlated to TDL	p value of the correlation	R2 of the correlation	z-scored gene expression (log 10(cpm_1)) values per cell, cells are displayed in columns, ranked from smallest to largest TDL, genes are ranked by significance of the correlation
'GRIA1'	0.00202594	0.0895773	0.541941	0.944448	0.721033	0.316363	0.985207	0.279725	-1.60738	0.279942	0.0667479	1.25648	1.11503	-0.766326	0.642662	-0.318347	0.315534	-0.553336	-0.574766	-1.82306	0.295407	0.320888	0.676166	0.794017	1.22858	-0.0664333	1.10492	-0.960728	0.376887	0.237155	0.382358	0.570858	0.662194	0.469462	1.2904	0.518559	0.424924	0.0379974	0.487839	0.908528	-0.681113	-0.532393	0.47131	-0.194736	-0.545192	-2.22174	0.298683	-0.118605	-0.169142
'DAB1'	0.00185223	0.0910526	0.0431543	0.592869	1.24267	0.642474	0.197668	1.14148	-1.38932	0.235837	-0.742446	0.58609	1.24835	0.971526	0.541081	0.070796	0.753102	-0.0244672	-0.98774	-0.3112	-0.813355	0.12922	0.359249	-1.40616	0.989736	0.241312	0.150788	0.616721	1.00278	0.524627	0.340935	0.734873	0.631989	-0.155437	-0.181922	-0.299889	-0.334994	-0.408241	1.46682	0.575421	0.978283	1.33741	-2.70365	1.12426	-0.457715	0.874933	0.40537	0.109915	0.340584
'PBRM1'	0.00180376	0.0914889	0.214527	0.91766	0.851958	0.904633	0.971971	-0.0971436	-0.0795852	-0.376302	0.503615	0.261552	0.247352	-0.500179	-0.272377	1.06014	0.405606	0.772632	1.21669	1.29414	0.503255	1.23041	0.964122	-2.81239	0.878051	0.72049	1.39066	0.838527	0.82391	0.736337	0.195514	-2.81239	0.174057	0.453929	0.23237	0.65319	0.953831	0.544125	-0.931141	1.29578	-0.367546	0.311324	1.29698	0.839317	-0.626705	-0.623433	-0.0646991	0.600306	-1.32064
'NPTX2'	0.0017302	0.0921737	0.382378	0.700474	0.68833	0.719675	1.27744	0.540301	0.972594	1.22344	-1.42869	0.897643	0.335859	0.874357	0.565615	-0.723778	0.8328	-2.30147	0.600767	0.374404	0.51484	0.542143	1.16172	1.13643	-0.0458599	0.284108	0.0647464	0.439604	0.934319	-0.528578	0.356069	0.555213	-0.0927745	0.447795	-0.140009	-0.0253983	0.640744	0.0512899	-1.32068	0.149469	0.581349	0.587253	-2.30147	0.392958	-2.30147	0.441246	1.10312	1.13578	1.10669
'KCNH1'	0.00154723	0.0940116	-0.149581	0.897595	-0.211045	1.12395	1.81979	0.296912	0.624189	0.84008	0.480793	0.766871	0.18908	0.134137	0.995032	0.252321	1.43188	-1.1014	-1.60657	-1.06194	0.972225	-0.0804722	0.423806	0.530058	0.802244	-0.176604	1.22525	0.718467	0.610919	-0.217305	0.447463	1.24594	0.635309	0.551244	0.548811	0.85386	-1.04781	-0.33526	-0.200111	-0.967251	-0.321713	0.498864	-0.95669	0.0949674	0.937465	-0.859688	0.466931	0.490862	-0.225516
'DGKG'	0.00129833	0.0968934	0.858656	0.289648	0.982616	-1.26537	0.778975	0.695391	-1.57936	0.448175	0.883443	-0.860099	0.894531	0.282173	1.33965	0.42781	1.08868	0.675686	-0.117247	-2.41013	0.667836	0.778625	0.643674	1.01529	0.564727	-0.94361	0.532219	0.840833	0.593848	0.873433	0.376451	1.35986	1.01859	-0.0655179	-0.0424764	0.35069	0.139981	1.13435	-0.435273	-1.4192	-2.81665	0.64387	0.108306	0.397523	0.583668	-0.0283935	0.464437	-0.423251	0.269098
'CAMK1D'	0.000669321	0.10775	-0.239214	0.250104	0.480935	1.32529	0.358566	-0.0347427	-0.106444	2.67199	1.08151	0.0122266	-0.129041	0.601256	0.672011	0.61114	0.0860882	-1.53597	-0.476363	0.151449	0.559132	1.64208	-0.0368543	-0.546454	0.615546	1.73323	-0.0955983	-2.61915	-0.148097	-0.251777	0.104044	1.20819	0.00283181	-0.21373	-0.617769	-0.197587	0.18404	0.253449	0.692861	0.499358	-0.157619	0.749913	-1.44431	0.0555181	-1.33054	0.388158	1.36386	1.12718	0.898219
'CSMD1'	0.000382905	0.116855	-0.00886347	0.965281	1.02837	1.20875	1.41953	0.447947	-0.75598	1.30358	0.362657	0.358229	0.498057	-0.257559	0.629463	-0.333399	0.0854394	-0.41521	-0.188393	-0.414415	-1.51144	1.07291	0.136716	-0.818968	0.480257	0.800394	-0.127002	0.736538	0.164236	0.571265	0.40192	-0.557531	0.393816	0.522501	0.0761653	-0.0295787	0.109432	0.332522	0.36879	-0.0322168	0.281523	0.951311	-1.56849	0.995701	0.310302	0.223221	-0.259801	-0.167353	0.150918
'KCNMA1'	0.000146292	0.132424	0.547869	2.24259	1.1362	1.59612	1.63924	0.236926	-3.09916	1.07818	0.114593	0.217508	0.29944	0.193046	0.304371	0.616756	0.322797	-1.50843	-4.08269	-0.516355	1.55587	1.24014	0.766513	0.197133	1.68135	0.165013	1.04152	-0.271662	0.89722	0.210882	0.180039	1.64834	0.296024	0.812119	-0.657676	-0.0756375	-1.22976	-0.458077	0.461814	0.508031	0.7557	0.799171	-0.875734	0.479635	-0.321165	-0.138175	0.533426	-0.260002	-0.200314
'ARFGEF1'	0.000116752	0.13605	0.523518	0.991075	1.03075	0.341485	1.35562	0.811999	0.909189	-0.972218	-0.616322	0.913742	0.851801	0.334633	-0.0983834	0.0735329	-0.175488	0.0552422	0.738967	-0.348508	-1.19897	0.965204	0.356533	0.650962	0.90353	0.667241	0.649418	0.834336	0.618139	-0.676741	0.405086	-0.720052	0.640692	0.339776	-0.404294	-1.38339	0.164271	0.0502431	-0.142891	0.105569	1.08777	0.895516	0.580126	1.87884	-0.224072	1.12899	0.313999	0.710573	-0.250546
'SORCS3'	8.35577e-05	0.141408	0.15916	-0.142072	0.769779	1.24278	1.03951	0.139322	0.0972176	0.871161	-0.126445	0.892136	0.03263	0.678927	-0.00335265	1.36834	-0.13115	0.95988	-0.195035	0.646488	0.681766	1.09286	0.757815	0.243083	0.220997	0.631261	-0.47456	1.2469	0.92836	-0.793306	-0.49074	1.15875	1.23336	0.0280927	-0.92369	-1.14369	-0.00297538	0.705283	1.32351	-0.739414	0.655962	0.951212	-4.39364	0.364231	-1.91317	0.664028	0.319423	0.330221	1.08523
'KCNIP2'	2.20389e-05	0.162529	0.909589	-1.72668	0.957819	0.725338	-1.72668	-0.87956	-1.72668	0.700025	0.480324	0.944524	0.81432	0.62144	0.387387	0.085682	0.802641	-1.72668	1.23864	0.60245	0.886984	0.507816	0.84102	1.26944	0.433446	0.944708	0.822871	0.334435	0.47395	0.944975	-0.115864	-0.153414	1.16963	0.507854	-1.72668	0.28212	0.121107	1.01163	-1.19516	0.128799	1.23667	0.392465	0.984082	0.687939	0.693603	0.710609	1.16979	1.30581	0.978065
[truncated: 57 more columns]

## Sheet: Fig 3C t-type plots
EA Genes positively correlated with TDL														EA Genes negatively correlated with TDL
Patch-seq data and statisics.														Patch-seq data and statisics.
Datapoints are mean gene expression vallues for each cell														Datapoints are mean gene expression vallues for each cell
mean expression log 10 (CPM + 1) of positively correlated with TDL							Statistics (Kruskal Wallis test), p value=7.57e-12							mean expression log 10 (CPM + 1) of negatively correlated with TDL							Statistics (Kruskal Wallis test), p value=9.72e-06
LTK	superficial FREM3	DEEP FREM3	GLP2R	CARM1P1	COL22A1		Group 1	Group 2	lwrCI	mean diff	upperCI	p		LTK	superficial FREM3	DEEP FREM3	GLP2R	CARM1P1	COL22A1		Group 1	Group 2	lwrCI	mean diff	upperCI	p
0.943892	1.6101	1.54782	1.45564	1.87759	1.18272		LTK	superficial FREM3	-57.4918	-34.1963	-10.9007	0.000412594		1.85478	2.4648	2.19475	2.60787	1.83156	2.03068		LTK	superficial FREM3	-35.7974	-12.5019	10.7937	0.645231
1.42757	1.30624	1.60752	1.09633	2.0418	1.37605		LTK	DEEP FREM3	-89.4237	-62.8891	-36.3545	1.93327e-10		2.06482	2.392	2.15583	2.41661	0.437832	2.40658		LTK	DEEP FREM3	-8.56502	17.9696	44.5041	0.383715
0.962219	1.60499	1.42009	1.08404	1.95661	1.14043		LTK	GLP2R	-56.1908	-24.3755	7.43981	0.245461		2.09479	1.85096	2.52384	2.18295	2.01057	2.47585		LTK	GLP2R	-28.9457	2.86957	34.6849	0.999849
1.1274	1.38268	1.67671	1.14484	1.83958	1.25571		LTK	CARM1P1	-111.345	-73.882	-36.4188	2.83001e-07		2.2127	2.49615	2.13748	2.35271	1.93145	2.60778		LTK	CARM1P1	11.6921	49.1553	86.6185	0.00254382
0.979395	1.61456	1.25086	1.27619	1.79794	1.31567		LTK	COL22A1	-56.0843	-21.9614	12.1616	0.443655		2.28069	2.22827	2.45592	2.66812	1.9032	2.60171		LTK	COL22A1	-22.0312	12.0918	46.2148	0.914871
1.00981	1.81214	1.84642	1.3938	1.70109	1.2972		superficial FREM3	DEEP FREM3	-53.0199	-28.6929	-4.36582	0.0100902		2.51151	2.21575	2.11618	2.45122	1.84604	2.0011		superficial FREM3	DEEP FREM3	6.14439	30.4714	54.7985	0.00481557
0.926808	1.62369	1.86777	1.30366	1.83172	1.19414		superficial FREM3	GLP2R	-20.1781	9.82078	39.8197	0.938091		2.03556	2.46754	2.56719	2.30384	1.97796	1.79294		superficial FREM3	GLP2R	-14.6275	15.3714	45.3703	0.689763
0.703829	1.42736	1.82954	1.39858		1.40044		superficial FREM3	CARM1P1	-75.6191	-39.6857	-3.7523	0.0204662		1.90351	2.6362	2.53732	2.35942		2.34632		superficial FREM3	CARM1P1	25.7237	61.6571	97.5906	1.49285e-05
1.19746	1.5274	1.73476	1.48925		1.45095		superficial FREM3	COL22A1	-20.2011	12.2349	44.671	0.891495		2.62088	2.37022	2.15986	2.42363		2.19791		superficial FREM3	COL22A1	-7.8424	24.5937	57.0297	0.256381
0.870323	1.48561	1.70288	1.59537				DEEP FREM3	GLP2R	5.93549	38.5136	71.0918	0.00982419		2.70752	2.64155	2.21119	2.25912				DEEP FREM3	GLP2R	-47.6782	-15.1	17.4782	0.773577
1.52537	0.955691	1.88581	1.29937				DEEP FREM3	CARM1P1	-49.106	-10.9929	27.1203	0.963592		2.05463	2.65918	1.87051	2.16289				DEEP FREM3	CARM1P1	-6.92743	31.1857	69.2989	0.181265
1.03303	1.39436	1.76254					DEEP FREM3	COL22A1	6.09247	40.9278	75.7631	0.0105504		2.54572	2.55191	2.42714					DEEP FREM3	COL22A1	-40.7131	-5.87778	28.9575	0.996832
1.11341	1.4226	2.04363					GLP2R	CARM1P1	-91.4677	-49.5065	-7.5453	0.0100555		2.26526	2.64187	2.09069					GLP2R	CARM1P1	4.32452	46.2857	88.2469	0.0207206
1.05514	1.68741	1.79197					GLP2R	COL22A1	-36.5939	2.41414	41.4222	0.999976		2.50425	2.52655	2.17541					GLP2R	COL22A1	-29.7858	9.22222	48.2303	0.984836
1.25994	1.72214	1.9087					CARM1P1	COL22A1	8.18387	51.9206	95.6574	0.00936008		2.43559	2.50464	2.43786					CARM1P1	COL22A1	-80.8003	-37.0635	6.67327	0.150953
1.17161	1.17352	1.49031												2.71609	2.58173	2.35734
1.14416	1.17019	1.79861												2.52392	2.44672	2.18868
0.879555	0.974811	1.56374												2.66572	2.46649	2.10286
1.02762	1.02432	1.92376												2.6418	2.75124	1.86492
1.18928	1.05427	1.81925												2.32416	2.47819	2.23996
1.15066	1.18161													2.38392	2.4836
1.04664	1.30946													2.44898	2.60992
1.11257	1.13068													2.57046	2.65974
	1.65883														2.59703
	1.36523														2.48903
	1.22873														2.65795
	1.42868														2.44205
	1.4194														2.61242
	1.60673														2.50752
	1.89274														2.42053
	1.31196														2.25264
	2.14859														2.13401
	1.23551														2.49843
	1.54507														2.28828
	1.34417														2.48507

[truncated: 18 more sheets: Fig 3D heatmap HAR, Fig 3D t-type plots, Fig 3E, Fig 4C , Fig 4D heatmap, Fig 4D t-type plots, Fig 4E heatmap, Fig E t-type plots, Fig 4F heatmap, Fig 4F t-type plots, Fig 4G, Fig 5B, Fig 5C,F, Fig 5 D,E, FigS1 RNA_seq regions per donor, Fig S2A, Fig S2B, Fig S2C]
